# Supplementary material for: Modulation of comorbid depression of neuropathic pain by dopamine input from VTA to the ventral hippocampus
Source: Theranostics. 2025 Mar 10;15(9):4101–23. doi: 10.7150/thno.104394 (PMC11980670; doi:10.7150/thno.104394)
Supplement: Supplementary file 2 — Supplementary statistics. [file thnov15p4101s2.xlsx]

## Sheet: Figures 2-9
Figure	Measure	Mean ± SEM	Statistical test	n	P value	Significance
Figure 2B	Withdrawal threshold (g)	Sham group:	Two-way repeated measures ANOVA	Sham group: 10 mice	Groups: F (1, 32) = 396.8, p < 0.0001	****
		-6 d: 1.04 ± 0.07; -4 d: 0.96 ± 0.07;	with Sidak's post hoc test	Cuff group: 24 mice	Time: F (4.450, 142.4) = 44.03, p < 0.0001	****
		-2 d: 1.04 ± 0.07; 1 d: 1 ± 0.08;			Interaction: F (14, 448) = 39.94, p < 0.0001	****
		3 d: 0.96± 0.07; 7 d: 1.04 ± 0.09			Post hoc: Sham vs. Cuff
		14 d: 0.92 ± 0.08; 21 d: 1 ± 0.08;			-6d, t (18.51) = 0.2650, p > 0.9999	ns
		28 d: 0.96 ± 0.09; 35 d:1 ± 0.08;			-4d, t (18.51) = 0.6436, p > 0.9999	ns
		42 d: 1 ± 0.08; 49 d: 1.06 ± 0.10;			-2d, t (18.51) = 0.2650, p > 0.9999	ns
		56 d: 1.04 ± 0.09; 63 d; 0.96 ± 0.09;			1d, t (10.84) = 9.145, p < 0.0001	****
		70 d: 0.96 ± 0.09			3d, t (9.324) =11.92, p < 0.0001	****
		Cuff group:			7d, t (9.177) = 10.10, t < 0.0001	****
		-6 d: 1.02 ± 0.05; -4 d: 1.02 ± 0.05;			14d, t (9.303) = 10.13, p < 0.0001	****
		-2 d: 1.02 ± 0.05; 1 d: 0.19 ± 0.03;			21d, t (9.273) = 10.62, p < 0.0001	****
		3 d: 0.10 ± 0.01; 7 d: 0.09 ± 0.01;			28d, t (9.205) = 9.353, p < 0.0001	****
		14 d: 0.10 ± 0.01; 21 d: 0.10 ± 0.01;			35d, t (9.296) = 10.53, p < 0.0001	****
		28 d: 0.08 ± 0.01; 35 d: 0.11 ± 0.01;			42d, t (9.285) = 10.63, p < 0.0001	****
		42 d: 0.10 ± 0.01; 49 d: 0.10 ± 0.01;			49d, t (9.196) = 9.274, p < 0.0001	****
		56 d: 0.12 ± 0.01; 63 d: 0.09 ± 0.01;			56d, t (9.236) = 9.820, p < 0.0001	****
		70 d: 0.09 ± 0.01			63d, t (9.186) = 9.261, p < 0.0001	****
					70d, t (9.218) = 9.239, p < 0.0001	****
Figure 2C	TST-immobile time (s)	Sham group: 111.3 ± 10.73	Unpaired t-test	Sham group: 10 mice	Sham vs. Cuff
		Cuff group: 155.4 ± 12.37		Cuff group: 24 mice	t (32) = 2.153, p = 0.0390	*
	NSF-latency to feed (s)	Sham group: 113.1 ± 11.75	Mann-Whitney test		Sham vs. Cuff
		Cuff group: 159.4 ± 13.73			Mann-Whitney U test = 68, p = 0.0492	*
	FST-immobile time (s)	Sham group: 94.2 ± 9.98	Unpaired t-test		Sham vs. Cuff
		Cuff group: 138.5 ± 12.08			t (32) = 2.226, p = 0.0332	*
Figure 2D	TST-NSF correlation		Pearson correlation test	Cuff group: 24 mice	Pearson r = 0.5162
					p (two-tail) = 0.0098	**
	TST-FST correlation		Pearson correlation test		Pearson r = 0.5979
					p (two-tail) = 0.0020	**
	NSF-FST correlation		Pearson correlation test		Pearson r = 0.4772
					p (two-tail) = 0.0184	*
Figure 2E	TST-immobile time (s)	Sham group: 111.3 ± 10.73	One-way ANOVA	Sham group: 10 mice	F (2, 31) = 17.96, p < 0.0001	****
		Res group: 119 ± 10.79	with Tukey's post hoc test	Resilient group: 14 mice	Post hoc:
		Sus group: 206.4 ± 14.44		Susceptible group: 10 mice	Sham vs. Res: t (31) = 0.6528, p = 0.8896	ns
					Sham vs. Sus: t (31) = 7.464, p < 0.0001	****
					Res vs. Sus: t (31) = 7.409, p < 0.0001	****
	NSF-latency to feed (s)	Sham group: 113.1 ± 11.75	One-way ANOVA	Sham group: 10 mice	F (2, 31) = 15.32, p < 0.0001	****
		Resilient group: 120.7 ± 8.91	with Tukey's post hoc test	Resilient group: 14 mice	Post hoc:
		Susceptible group: 213.6 ± 20.91		Susceptible group: 10 mice	Sham vs. Res: t (31) = 0.5627, p = 0.9167	ns
					Sham vs. Sus: t (31) = 6.876, p < 0.0001	****
					Res vs. Sus: t (31) = 6.864, p < 0.0001	****
	FST-immobile time (s)	Sham group: 94.2 ± 9.98	One-way ANOVA	Sham group: 10 mice	F (2, 31) = 22.58, p < 0.0001	****
		Resilient group: 100.9 ± 7.93	with Tukey's post hoc test	Resilient group: 14 mice	Post hoc:
		Susceptible group: 191.1 ± 15.52		Susceptible group: 10 mice	Sham vs. Res: t (31) = 0.6239, p = 0.8986	ns
					Sham vs. Sus: t (31) = 8.319, p < 0.0001	****
					Res vs. Sus: t (31) = 8.361, p < 0.0001	****
Figure 2F	Withdrawal threshold (g)	Sham group: 1.04 ± 0.09	Kruskal-Wallis test	Sham group: 10 mice	Kruskal-Wallis test = 22.41, p < 0.0001	****
		Resilient group: 0.12 ± 0.01	with Dunn's post hoc test	Resilient group: 14 mice	Post hoc:
		Susceptible group: 0.12 ± 0.02		Susceptible group: 10 mice	Sham vs. Res: p < 0.0001	****
					Sham vs. Sus: p = 0.0003	***
					Res vs. Sus: p > 0.9999	ns
Figure 3A	Normalized TH	Sham group: 1 ± 0.06	One-way ANOVA	Sham group: 4 mice	F (2, 8) = 7.410, p = 0.0151	*
		Resilient group: 1.05 ± 0.06	with Tukey's post hoc test	Resilient group: 4 mice	Post hoc:
		Susceptible group: 0.74 ± 0.05		Susceptible group: 3 mice	Sham vs. Res: t (8) = 0.918, p = 0.7980	ns
					Sham vs. Sus: t (8) = 4.332, p = 0.0370	*
					Res vs. Sus: t (8) = 5.182, p = 0.0156	*
Figure 3B	Normalized GAD67	Sham group: 1 ± 0.05	One-way ANOVA	Sham group: 4 mice	F (2, 8) = 7.054, p = 0.0171	*
		Resilient group: 1.10 ± 0.12	with Tukey's post hoc test	Resilient group: 4 mice	Post hoc:
		Susceptible group: 1.47 ± 0.08		Susceptible group: 3 mice	Sham vs. Res: t (8) = 1.127, p = 0.7152	ns
					Sham vs. Sus: t (8) = 5.123, p = 0.0165	*
					Res vs. Sus: t (8) = 4.080, p = 0.0480	*
Figure 3F	No. of FOS+ neurons in VTA	Sham group: 37.47 ± 4.77	Kruskal-Wallis test	Sham: 3 mice; 15 brain slices	Kruskal-Wallis test = 20.62, p < 0.0001	****
		Resilient group: 44.13 ± 3.01	with Dunn's post hoc test	Resilient: 3 mice; 15 brain slices	Post hoc:
		Susceptible group: 19.2 ± 2.06		Susceptible: 3 mice; 15 brain slices	Sham vs. Res: p = 0.3829	ns
					Sham vs. Sus: p = 0.0098	**
					Res vs. Sus: p < 0.0001	****
Figure 3G	No. of TH+ neurons in VTA	Sham group: 215.1 ± 18.19	One-way ANOVA	Sham: 3 mice; 15 brain slices	F (2, 42) = 5.594, p = 0.0070	**
		Resilient group: 229.7 ± 16.68	with Tukey's post hoc test	Resilient: 3 mice; 15 brain slices	Post hoc:
		Susceptible group: 160.1 ± 10.62		Susceptible: 3 mice; 15 brain slices	Sham vs. Res: t (42) = 0.9454, p = 0.7829	ns
					Sham vs. Sus: t (42) = 3.541, p = 0.0421	*
					Res vs. Sus: t (42) = 4.487, p = 0.0078	**
Figure 4D	RMP (mV)	Sham group: -58.26 ± 1.56	One-way ANOVA	Sham group: 3 mice; 11 cells	F (2, 30) = 2.634, p = 0.0883	ns
		Resilient group: -58.22 ± 1.19	with Tukey's post hoc test	Resilient group: 3 mice; 11 cells	Post hoc:
		Susceptible group: -62.72 ± 1.95		Susceptible group: 3 mice; 11 cells	Sham vs. Res: t (30) = 0.02394, p = 0.9998	ns
					Sham vs. Sus: t (30) = 2.799, p = 0.1348	ns
					Res vs. Sus: t (30) = 2.823, p = 0.1306	ns
Figure 4E	Rheobase (pA)	Sham group: 32.27 ± 6.16	One-way ANOVA	Sham group: 3 mice; 11 cells	F (2, 30) = 8.361, p = 0.0013	**
		Resilient group: 39.55 ± 7.12	with Tukey's post hoc test	Resilient group: 3 mice; 11 cells	Post hoc:
		Susceptible group: 82.73 ± 13.35		Susceptible group: 3 mice; 11 cells	Sham vs. Res: t (30) = 0.7711, p = 0.8497	ns
					Sham vs. Sus: t (30) = 5.349, p = 0.0019	**
					Res vs. Sus: t (30) = 4.578, p = 0.0080	**
Figure 4G	Spike number	Sham groups	Two-way repeated measures ANOVA	Sham group: 3 mice; 11 cells	Groups: F (2, 30) = 8.589, p = 0.0011	**
		0 pA: 1.55 ± 0.58; 25 pA: 9.36 ± 1.10	with Sidak's post hoc test	Resilient group: 3 mice; 11 cells	Current: F (1.436, 43.08) = 62.51, p < 0.0001	****
		50 pA: 14.00 ± 1.41; 75 pA: 16.82 ± 2.35		Susceptible group: 3 mice; 11 cells	Interaction: F (8, 120) = 3.842, p = 0.00005	***
		100 pA: 19.73 ± 2.88			Post hoc:
		Resilient groups			0 pA (Sham vs. Res): t (12.44) = 1.929, p = 0.2132	ns
		0 pA: 0.36 ± 0.20; 25 pA: 5.91 ± 1.30	`		0 pA (Sham vs.Sus): t (10) = 2.675, p = 0.0683	ns
		50 pA: 10.55 ± 2.06; 75 pA: 15.36 ± 2.73			0 pA (Res vs.Sus): t (10) = 1.789, p = 0.2805	ns
		100 pA: 17.64 ± 3.50			25 pA (Sham vs. Res): t (19.44) = 2.027, p = 0.1603	ns
		Susceptible groups			25 pA (Sham vs.Sus): t (14.07) = 5.039, p = 0.0005	***
		0 pA: 0 ± 0; 25 pA: 3.27 ± 0.51			25 pA (Res vs.Sus): t (12.95) = 1.885, p = 0.2264	ns
		50 pA: 5.73 ± 0.75; 75 pA: 6.82 ± 0.84			50 pA (Sham vs. Res): t (17.71) = 1.383, p = 0.4566	ns
		100 pA: 7.18 ± 1.10			50 pA (Sham vs.Sus): t (15.23) = 5.165, p = 0.0003	***
					50pA (Res vs.Sus): t (12.62) = 2.197, p = 0.1354	ns
					75 pA (Sham vs. Res): t (19.58) = 0.4037, p = 0.9704	ns
					75 pA (Sham vs.Sus): t (12.51) = 4.001, p = 0.0049	**
					75pA (Res vs.Sus): t (11.88) = 2.994, p = 0.0335	*
					100 pA (Sham vs. Res): t (19.30) = 0.4614, p = 0.9570	ns
					100 pA (Sham vs.Sus): t (12.86) = 4.065, p = 0.0041	**
					100 pA (Res vs.Sus): t (11.97) = 2.852, p = 0.0432	*
Figure 4I	Amplitude (pA)	Sham group: 25 ± 2.56	One-way ANOVA	Sham group: 3 mice; 11 cells	F (2, 30) = 4.506, p = 0.0195	*
		Resilient group: 24.54 ± 2.21	with Tukey's post hoc test	Resilient group: 3 mice; 11 cells	Post hoc:
		Susceptible group: 17.23 ± 1.1		Susceptible group: 3 mice; 11 cells	Sham vs. Res: t (30) = 0.2206, p = 0.9867	ns
					Sham vs. Sus: t (30) = 3.782, p = 0.0313	*
					Res vs. Sus: t (30) = 3.561, p = 0.0445	*
Figure 4J	Frequency (Hz)	Sham group: 2.72 ± 0.52	One-way ANOVA	Sham group: 3 mice; 11 cells	F (2, 30) = 0.1620, p = 0.8512	ns
		Resilient group: 3.28 ± 0.84	with Tukey's post hoc test	Resilient group: 3 mice; 11 cells	Post hoc:
		Susceptible group: 2.94 ± 0.71		Susceptible group: 3 mice; 11 cells	Sham vs. Res: t (30) = 0.7989, p = 0.8396	ns
					Sham vs. Sus: t (30) = 0.3144, p = 0.9732	ns
					Res vs. Sus: t (30) = 0.4846, p = 0.9375	ns
Figure 4L	Amplitude (pA)	Sham group: 15.92 ± 0.39	Kruskal-Wallis test	Sham group: 3 mice; 7 cells	Kruskal-Wallis test = 8.993, p = 0.0066	**
		Resilient group: 17.46 ± 1.61	with Dunn's post hoc test	Resilient group: 3 mice; 8 cells	Post hoc:
		Susceptible group: 25.1 ± 3.06		Susceptible group: 3 mice; 7 cells	Sham vs. Res: p > 0.9999	ns
					Sham vs. Sus: p = 0.0253	*
					Res vs. Sus: p = 0.0290	*
Figure 4M	Frequency (Hz)	Sham group: 0.66 ± 0.08	Welch's ANOVA test	Sham group: 3 mice; 7 cells	W (DFn, DFd) = 7.005 (2.000, 10.02), p = 0.0125	*
		Resilient group: 0.81 ± 0.19	with Tamhane's T2	Resilient group: 3 mice; 8 cells	Post hoc:
		Susceptible group: 2.97 ± 0.60		Susceptible group: 3 mice; 7 cells	Sham vs. Res: p = 0. 8448	ns
					Sham vs. Sus: p = 0.0240	*
					Res vs. Sus: p = 0.0310	*
Figure 5F	Withdrawal threshold (g)	Sham groups	Two-way ANOVA	Sham groups	Groups: F (2, 70) = 238.1, p < 0.0001	****
		mCherry-CNO treatment: 1 ± 0.12	with Sidak's post hoc test	mCherry-CNO treatment: 7	DREADDs: F (2, 70) = 0.3399, p = 0.7130	ns
		hM3Dq-Saline treatment: 0.96 ± 0.08		hM3Dq-Saline treatment: 9	Interaction: F (4, 70) = 0.1902, p = 0.9428	ns
		hM3Dq-CNO treatment: 1.05 ± 0.12		hM3Dq-CNO treatment: 8	Post hoc:
		Resilient groups		Resilient groups	Sham (mCh-CNO vs. 3Dq-CNO): t (70) = 0.5686, p > 0.9999	ns
		mCherry-CNO treatment: 0.09 ± 0.02	`	mCherry-CNO treatment: 10	Sham (3Dq-Sal vs. 3Dq-CNO): t (70) = 1.1444, p > 0.9999	ns
		hM3Dq-Saline treatment: 0.09 ± 0.02		hM3Dq-Saline treatment: 11	Res (mCh-CNO vs. 3Dq-CNO): t (70) = 0.349, p > 0.9999	ns
		hM3Dq-CNO treatment: 0.11 ± 0.02		hM3Dq-CNO treatment: 11	Res (3Dq-Sal vs. 3Dq-CNO): t (70) = 0.2258, p > 0.9999	ns
		Susceptible groups		Susceptible groups	Sus (mCh-CNO vs. 3Dq-CNO): t (70) = 0.04414, p > 0.9999	ns
		mCherry-CNO treatment: 0.08 ± 0.02		mCherry-CNO treatment: 8	Sus (3Dq-Sal vs. 3Dq-CNO): t (70) = 0.02437, p > 0.9999	ns
		hM3Dq-Saline treatment: 0.08 ± 0.02		hM3Dq-Saline treatment: 7	mCh-CNO (Sham vs. Res): t (70) = 10.93, p < 0.0001	****
		hM3Dq-CNO treatment: 0.09 ± 0.02		hM3Dq-CNO treatment: 8	mCh-CNO (Sham vs. Sus): t (70) = 10.45,p < 0.0001	****
					mCh-CNO (Res vs. Sus): t (70) = 0.04653, p > 0.9999	ns
					3Dq-Sal (Sham vs. Res): t (70) = 11.27, p < 0.0001	****
					3Dq-Sal (Sham vs. Sus): t (70) = 10.19, p < 0.0001	****
					3Dq-Sal (Res vs. Sus): t (70) = 0.1423, p > 0.9999	ns
					3Dq-CNO (Sham vs. Res): t (70) = 11.89, p < 0.0001	****
					3Dq-CNO (Sham vs. Sus): t (70) = 11.36, p < 0.0001	****
					3Dq-CNO (Res vs. Sus): t (70) = 0.3282, p > 0.9999	ns
Figure 5G	TST-immobile time (s)	Sham groups	Two-way ANOVA	Sham groups	Groups: F (2, 70) = 14.82, p < 0.0001	****
		mCherry-CNO treatment: 103.1 ± 12.4	with Sidak's post hoc test	mCherry-CNO treatment: 7	DREADDs: F (2, 70) = 1.990, p = 0.1444	ns
		hM3Dq-Saline treatment: 103.3 ± 12.78		hM3Dq-Saline treatment: 9	Interaction: F (4, 70) = 4.079, p = 0.0050	**
		hM3Dq-CNO treatment: 127.4 ± 14.71		hM3Dq-CNO treatment: 8	Post hoc:
		Resilient groups		Resilient groups	Sham (mCh-CNO vs. 3Dq-CNO): t (70) = 1.038, p > 0.9999	ns
		mCherry-CNO treatment: 115.4 ± 8.67	`	mCherry-CNO treatment: 10	Sham (3Dq-Sal vs. 3Dq-CNO): t (70) = 1.097, p > 0.9999	ns
		hM3Dq-Saline treatment: 124.4 ± 15.21		hM3Dq-Saline treatment: 11	Res (mCh-CNO vs. 3Dq-CNO): t (70) = 0.05718, p > 0.9999	ns
		hM3Dq-CNO treatment: 114.3 ± 14.4		hM3Dq-CNO treatment: 11	Res (3Dq-Sal vs. 3Dq-CNO): t (70) = 0.5245, p > 0.9999	ns
		Susceptible groups		Susceptible groups	Sus (mCh-CNO vs. 3Dq-CNO): t (70) = 3.779, p = 0.0117	*
		mCherry-CNO treatment: 205.6 ± 19.94		mCherry-CNO treatment: 8	Sus (3Dq-Sal vs. 3Dq-CNO): t (70) = 3.471, p = 0.0316	*
		hM3Dq-Saline treatment: 201.4 ± 22.43		hM3Dq-Saline treatment: 7	mCh-CNO (Sham vs. Res): t (70) = 0.5512, p > 0.9999	ns
		hM3Dq-CNO treatment: 120.4 ± 15.65		hM3Dq-CNO treatment: 8	mCh-CNO (Sham vs. Sus): t (70) = 4.389,p = 0.0014	**
					mCh-CNO (Res vs. Sus): t (70) = 4.216, p = 0.0026	**
					3Dq-Sal (Sham vs. Res): t (70) = 1.037, p > 0.9999	ns
					3Dq-Sal (Sham vs. Sus): t (70) = 4.314, p = 0.0019	**
					3Dq-Sal (Res vs. Sus): t (70) = 3.533, p = 0.0261	*
					3Dq-CNO (Sham vs. Res): t (70) = 0.6249, p > 0.9999	ns
					3Dq-CNO (Sham vs. Sus): t (70) = 0.3103, p > 0.9999	ns
					3Dq-CNO (Res vs. Sus): t (70) = 0.2911, p > 0.9999	ns
Figure 5H	NSF-latency to feed (s)	Sham groups	Two-way ANOVA	Sham groups	Groups: F (2, 70) = 19.01, p < 0.0001	****
		mCherry-CNO treatment: 119.3 ± 12.88	with Sidak's post hoc test	mCherry-CNO treatment: 7	DREADDs: F (2, 70) = 3.156, p = 0.0487	*
		hM3Dq-Saline treatment: 127.3 ± 14.81		hM3Dq-Saline treatment: 9	Interaction: F (4, 70) = 3.797, p = 0.0075	**
		hM3Dq-CNO treatment: 134 ± 19.47		hM3Dq-CNO treatment: 8	Post hoc:
		Resilient groups		Resilient groups	Sham (mCh-CNO vs. 3Dq-CNO): t (70) = 0.5675, p > 0.9999	ns
		mCherry-CNO treatment: 130.2 ± 9.30	`	mCherry-CNO treatment: 10	Sham (3Dq-Sal vs. 3Dq-CNO): t (70) = 0.2739, p > 0.9999	ns
		hM3Dq-Saline treatment: 143.6 ± 16.68		hM3Dq-Saline treatment: 11	Res (mCh-CNO vs. 3Dq-CNO): t (70) = 0.3564, p > 0.9999	ns
		hM3Dq-CNO treatment: 138 ± 16.58		hM3Dq-CNO treatment: 11	Res (3Dq-Sal vs. 3Dq-CNO): t (70) = 0.2639, p > 0.9999	ns
		Susceptible groups		Susceptible groups	Sus (mCh-CNO vs. 3Dq-CNO): t (70) = 3.518, p = 0.0273	*
		mCherry-CNO treatment: 233 ± 21		mCherry-CNO treatment: 8	Sus (3Dq-Sal vs. 3Dq-CNO): t (70) = 4.011, p = 0.0054	**
		hM3Dq-Saline treatment: 248.9 ± 20.26		hM3Dq-Saline treatment: 7	mCh-CNO (Sham vs. Res): t (70) = 0.4421, p > 0.9999	ns
		hM3Dq-CNO treatment: 144.9 ± 19.41		hM3Dq-CNO treatment: 8	mCh-CNO (Sham vs. Sus): t (70) = 4.386,p = 0.0014	**
					mCh-CNO (Res vs. Sus): t (70) = 4.326, p = 0.0018	**
					3Dq-Sal (Sham vs. Res): t (70) = 0.7241, p > 0.9999	ns
					3Dq-Sal (Sham vs. Sus): t (70) = 4.814, p = 0.0003	***
					3Dq-Sal (Res vs. Sus): t (70) = 4.344, p = 0.0017	**
					3Dq-CNO (Sham vs. Res): t (70) = 0.1718, p > 0.9999	ns
					3Dq-CNO (Sham vs. Sus): t (70) = 0.4342, p > 0.9999	ns
					3Dq-CNO (Res vs. Sus): t (70) = 0.2954, p > 0.9999	ns
Figure 5I	FST-immobile time (s)	Sham groups	Two-way ANOVA	Sham groups	Groups: F (2, 70) = 23.90, p < 0.0001	****
		mCherry-CNO treatment: 95 ± 11.86	with Sidak's post hoc test	mCherry-CNO treatment: 7	DREADDs: F (2, 70) = 2.370, p = 0.1009	ns
		hM3Dq-Saline treatment: 116.4 ± 11.72		hM3Dq-Saline treatment: 9	Interaction: F (4, 70) = 4.927, p = 0.0015	**
		hM3Dq-CNO treatment: 132.1 ± 18.59		hM3Dq-CNO treatment: 8	Post hoc:
		Resilient groups		Resilient groups	Sham (mCh-CNO vs. 3Dq-CNO): t (70) = 1.532, p = 0.9934	ns
		mCherry-CNO treatment: 104.1 ± 11.31	`	mCherry-CNO treatment: 10	Sham (3Dq-Sal vs. 3Dq-CNO): t (70) = 0.689, p > 0.9999	ns
		hM3Dq-Saline treatment: 133.1 ± 13.51		hM3Dq-Saline treatment: 11	Res (mCh-CNO vs. 3Dq-CNO): t (70) = 1.168, p > 0.9999	ns
		hM3Dq-CNO treatment: 128 ± 16.56		hM3Dq-CNO treatment: 11	Res (3Dq-Sal vs. 3Dq-CNO): t (70) = 0.2549, p > 0.9999	ns
		Susceptible groups		Susceptible groups	Sus (mCh-CNO vs. 3Dq-CNO): t (70) = 3.64, p = 0.0185	*
		mCherry-CNO treatment: 224.6 ± 15.99		mCherry-CNO treatment: 8	Sus (3Dq-Sal vs. 3Dq-CNO): t (70) = 3.833, p = 0.0098	**
		hM3Dq-Saline treatment: 232.3 ± 23.52		hM3Dq-Saline treatment: 7	mCh-CNO (Sham vs. Res): t (70) = 0.3943, p > 0.9999	ns
		hM3Dq-CNO treatment: 139.4 ± 18.47		hM3Dq-CNO treatment: 8	mCh-CNO (Sham vs. Sus): t (70) = 5.348,p < 0.0001	****
					mCh-CNO (Res vs. Sus): t (70) = 5.425, p < 0.0001	****
					3Dq-Sal (Sham vs. Res): t (70) = 0.7908, p > 0.9999	ns
					3Dq-Sal (Sham vs. Sus): t (70) = 4.908, p = 0.0002	***
					3Dq-Sal (Res vs. Sus): t (70) = 4.38, p = 0.0015	**
					3Dq-CNO (Sham vs. Res): t (70) = 0.1895, p > 0.9999	ns
					3Dq-CNO (Sham vs. Sus): t (70) = 0.3096, p > 0.9999	ns
					3Dq-CNO (Res vs. Sus): t (70) = 0.5227, p > 0.9999	ns
Figure 6D	Right paw	Test 1	Two-way repeated measures ANOVA	EGFP treatment: 8	Time: F (1, 15) = 0.5842, p = 0.4565	ns
	Withdrawal threshold (g)	EGFP treatment: 1 ± 0.11	with Sidak's post hoc test	Casp3 treatment: 9	Casp3: F (1, 15) = 0.05882, p = 0.8117	ns
		Casp3 treatment: 1.09 ± 0.09			Interaction: F (1, 15) = 1.856, p = 0.1932	ns
		Test 2			Post hoc:
		EGFP treatment: 1.05 ± 0.09			EGFP vs. Casp3
		Casp3 treatment: 0.91 ± 0.09	`		Test 1: t (30) = 0.6698, p = 0.7580	ns
					Test 2: t (30) = 1.047, p = 0.5151	ns
					Test 1 vs. Test 2
					EGFP: t (15) = 0.411, p = 0.9019	ns
					Casp3: t (15) = 1.55, p = 0.2637	ns
	Left paw	Test 1	Two-way repeated measures ANOVA	EGFP treatment: 8	Time: F (1, 15) = 0.1118, p = 0.7427	ns
	Withdrawal threshold (g)	EGFP treatment: 0.95 ± 0.09	with Sidak's post hoc test	Casp3 treatment: 9	Casp3: F (1, 15) = 0.03655, p = 0.8510	ns
		Casp3 treatment: 0.96 ± 0.08			Interaction: F (1, 15) = 0.1118, p = 0.7427	ns
		Test 2			Post hoc:
		EGFP treatment: 1 ± 0.08			EGFP vs. Casp3
		Casp3 treatment: 0.96 ± 0.1	`		Test 1: t (30) = 0.04401, p = 0.9988	ns
					Test 2: t (30) = 0.3521, p = 0.9256	ns
					Test 1 vs. Test 2
					EGFP: t (15) = 0.4596, p = 0.8792	ns
					Casp3: t (15) = 0.000, p > 0.9999	ns
Figure 6E	OFT-total distance (cm)	Test 1	Two-way repeated measures ANOVA	EGFP treatment: 8	Time: F (1, 15) = 0.8223, p = 0.3788	ns
		EGFP treatment: 5914 ± 547.4	with Sidak's post hoc test	Casp3 treatment: 9	Casp3: F (1, 15) = 0.2447, p = 0.6280	ns
		Casp3 treatment: 6328 ± 557.4			Interaction: F (1, 15) = 0.04462, p = 0.8355	ns
		Test 2			Post hoc:
		EGFP treatment: 6499 ± 497.4			EGFP vs. Casp3
		Casp3 treatment: 6692 ± 640.9	`		Test 1: t (30) = 0.5135, p = 0.849	ns
					Test 2: t (30) = 0.2395, p = 0.9648	ns
					Test 1 vs. Test 2
					EGFP: t (15) = 0.7683, p = 0.7021	ns
					Casp3: t (15) = 0.507, p = 0.8552	ns
Figure 6F	TST-immobile time (s)	Test 1	Two-way repeated measures ANOVA	EGFP treatment: 8	Time: F (1, 15) = 5.356, p = 0.0352	*
		EGFP treatment: 104.1 ± 10.21	with Sidak's post hoc test	Casp3 treatment: 9	Casp3: F (1, 15) = 8.501, p = 0.0107	*
		Casp3 treatment: 106.8 ± 14.3			Interaction: F (1, 15) = 10.69, p = 0.0052	**
		Test 2			Post hoc:
		EGFP treatment: 92.63 ± 16.02			EGFP vs. Casp3
		Casp3 treatment: 174 ± 11.7	`		Test 1: t (30) = 0.1413, p = 0.9876	ns
					Test 2: t (30) = 4.334, p = 0.0003	***
					Test 1 vs. Test 2
					EGFP: t (15) = 0.6564, p = 0.771	ns
					Casp3: t (15) = 4.07, p = 0.002	**
Figure 6G	NSF-latency to feed (s)	Test 1	Two-way repeated measures ANOVA	EGFP treatment: 8	Time: F (1, 15) = 7.150, p = 0.0173	*
		EGFP treatment: 91.13 ± 13	with Sidak's post hoc test	Casp3 treatment: 9	Casp3: F (1, 15) = 9.852, p = 0.0068	**
		Casp3 treatment: 93.78 ± 15.88			Interaction: F (1, 15) = 4.620, p = 0.0483	*
		Test 2			Post hoc:
		EGFP treatment: 99.5 ± 9.11			EGFP vs. Casp3
		Casp3 treatment: 170.8 ± 15.7	`		Test 1: t (30) = 0.1337, p = 0.9889	ns
					Test 2: t (30) = 3.593, p = 0.0023	**
					Test 1 vs. Test 2
					EGFP: t (15) = 0.3605, p = 0.9235	ns
					Casp3: t (15) = 3.516, p = 0.0062	**
Figure 6H	FST-immobile time (s)	Test 2	Mann-Whitney test	EGFP treatment: 8	EGFP vs. Casp3
		EGFP treatment: 102.6 ± 13.33		Casp3 treatment: 9	Mann-Whitney U test = 11.50, p = 0.0164	*
		Casp3 treatment: 174 ± 16.96
Figure 7F	Withdrawal threshold (g)	Sham groups	Two-way ANOVA	Sham groups	Groups: F (2, 74) = 327.7, p < 0.0001	****
		Baseline treatment: 1.05 ± 0.09	with Sidak's post hoc test	Baseline treatment: 8	Light: F (2, 74) = 0.5821, p = 0.5612	ns
		Phasic treatment: 1.05 ± 0.09		Phasic treatment: 8	Interaction: F (4, 74) = 1.059, p = 0.3828	ns
		Tonic treatment: 0.91 ± 0.09		Tonic treatment: 9	Post hoc:
		Resilient groups		Resilient groups	Sham (Baseline vs. Phasic): t (74) = 0, p > 0.9999	ns
		Baseline treatment: 0.09 ± 0.02	`	Baseline treatment: 10	Sham (Baseline vs. Tonic): t (74) = 1.924, p = 0.8846	ns
		Phasic treatment: 0.08 ± 0.01		Phasic treatment: 12	Sham (Phasic vs. Tonic): t (74) = 1.924, p = 0.8846	ns
		Tonic treatment: 0.10 ± 0.02		Tonic treatment: 11	Res (Baseline vs. Phasic): t (74) = 0.08646, p > 0.9999	ns
		Susceptible groups		Susceptible groups	Res (Baseline vs. Tonic): t (74) = 0.1428, p > 0.9999	ns
		Baseline treatment: 0.10 ± 0.02		Baseline treatment: 8	Res (Phasic vs. Tonic): t (74) = 0.2382, p > 0.9999	ns
		Phasic treatment: 0.09 ± 0.02		Phasic treatment: 8	Sus (Baseline vs. Phasic): t (74) = 0.1514, p > 0.9999	ns
		Tonic treatment: 0.11 ± 0.02		Tonic treatment: 9	Sus (Baseline vs. Tonic): t (74) = 0.1443, p > 0.9999	ns
					Sus (Phasic vs. Tonic): t (74) = 0.3001, p > 0.9999	ns
					Baseline (Sham vs. Res): t (74) = 13.65, p < 0.0001	****
					Baseline (Sham vs. Sus): t (74) = 12.84,p < 0.0001	****
					Baseline (Res vs. Sus): t (74) = 0.1171, p > 0.9999	ns
					Phasic (Sham vs. Res): t (74) = 14.27, p < 0.0001	****
					Phasic (Sham vs. Sus): t (74) = 12.99, p < 0.0001	****
					Phasic (Res vs. Sus): t (74) = 0.03687, p > 0.9999	ns
					Tonic (Sham vs. Res): t (74) = 12.19, p < 0.0001	****
					Tonic (Sham vs. Sus): t (74) = 11.49, p < 0.0001	****
					Tonic (Res vs. Sus): t (74) = 0.1407, p > 0.9999	ns
Figure 7G	TST-immobile time (s)	Sham groups	Two-way ANOVA	Sham groups	Groups: F (2, 74) = 9.615, p = 0.0002	***
		Baseline treatment: 114.9 ± 18.05	with Sidak's post hoc test	Baseline treatment: 8	Light: F (2, 74) = 4.143, p = 0.0197	*
		Phasic treatment: 109.9 ± 15.6		Phasic treatment: 8	Interaction: F (4, 74) = 4.388, p = 0.0031	**
		Tonic treatment: 110 ± 10.44		Tonic treatment: 9	Post hoc:
		Resilient groups		Resilient groups	Sham (Baseline vs. Phasic): t (74) = 0.2309, p > 0.9999	ns
		Baseline treatment: 110.8 ± 13.56	`	Baseline treatment: 10	Sham (Baseline vs. Tonic): t (74) = 0.2317, p > 0.9999	ns
		Phasic treatment: 115.2 ± 13.2		Phasic treatment: 12	Sham (Phasic vs. Tonic): t (74) = 0.00594, p > 0.9999	ns
		Tonic treatment: 109.6 ± 12.62		Tonic treatment: 11	Res (Baseline vs. Phasic): t (74) = 0.2355, p > 0.9999	ns
		Susceptible groups		Susceptible groups	Res (Baseline vs. Tonic): t (74) = 0.0615, p > 0.9999	ns
		Baseline treatment: 188 ± 15.39		Baseline treatment: 8	Res (Phasic vs. Tonic): t (74) = 0.3059, p > 0.9999	ns
		Phasic treatment: 97 ± 9.36		Phasic treatment: 8	Sus (Baseline vs. Phasic): t (74) = 4.203, p = 0.0026	**
		Tonic treatment: 186.8 ± 18.18		Tonic treatment: 9	Sus (Baseline vs. Tonic): t (74) = 0.05808, p > 0.9999	ns
					Sus (Phasic vs. Tonic): t (74) = 4.266, p = 0.0021	**
					Baseline (Sham vs. Res): t (74) = 0.1984, p > 0.9999	ns
					Baseline (Sham vs. Sus): t (74) = 3.377,p = 0.0413	*
					Baseline (Res vs. Sus): t (74) = 3.758, p = 0.0121	*
					Phasic (Sham vs. Res): t (74) = 0.2677, p > 0.9999	ns
					Phasic (Sham vs. Sus): t (74) = 0.5946, p > 0.9999	ns
					Phasic (Res vs. Sus): t (74) = 0.9191, p > 0.9999	ns
					Tonic (Sham vs. Res): t (74) = 0.01868, p > 0.9999	ns
					Tonic (Sham vs. Sus): t (74) = 3.761, p = 0.012	*
					Tonic (Res vs. Sus): t (74) = 3.963, p = 0.0061	**
Figure 7H	NSF-latency to feed (s)	Sham groups	Two-way ANOVA	Sham groups	Groups: F (2, 74) = 28.05, p < 0.0001	****
		Baseline treatment: 103.4 ± 18.03	with Sidak's post hoc test	Baseline treatment: 8	Light: F (2, 74) = 4.177, p = 0.0191	*
		Phasic treatment: 98.13 ± 14.69		Phasic treatment: 8	Interaction: F (4, 74) = 4.592, p = 0.0023	**
		Tonic treatment: 112.4 ± 15.66		Tonic treatment: 9	Post hoc:
		Resilient groups		Resilient groups	Sham (Baseline vs. Phasic): t (74) = 0.2437, p > 0.9999	ns
		Baseline treatment: 97.8 ± 11.57	`	Baseline treatment: 10	Sham (Baseline vs. Tonic): t (74) = 0.4332, p > 0.9999	ns
		Phasic treatment: 110.8 ± 10.2		Phasic treatment: 12	Sham (Phasic vs. Tonic): t (74) = 0.684, p > 0.9999	ns
		Tonic treatment: 102.5 ± 9.54		Tonic treatment: 11	Res (Baseline vs. Phasic): t (74) = 0.7065, p > 0.9999	ns
		Susceptible groups		Susceptible groups	Res (Baseline vs. Tonic): t (74) = 0.2521, p > 0.9999	ns
		Baseline treatment: 218.4 ± 19.57		Baseline treatment: 8	Res (Phasic vs. Tonic): t (74) = 0.4608, p > 0.9999	ns
		Phasic treatment: 122.3 ± 14.66		Phasic treatment: 8	Sus (Baseline vs. Phasic): t (74) = 4.462, p = 0.001	**
		Tonic treatment: 203.8 ± 16.73		Tonic treatment: 9	Sus (Baseline vs. Tonic): t (74) = 0.6973, p > 0.9999	ns
					Sus (Phasic vs. Tonic): t (74) = 3.894, p = 0.0077	**
					Baseline (Sham vs. Res): t (74) = 0.2728, p > 0.9999	ns
					Baseline (Sham vs. Sus): t (74) = 5.338, p < 0.0001	****
					Baseline (Res vs. Sus): t (74) = 5.9, p < 0.0001	****
					Phasic (Sham vs. Res): t (74) = 0.6462, p > 0.9999	ns
					Phasic (Sham vs. Sus): t (74) = 1.12, p > 0.9999	ns
					Phasic (Res vs. Sus): t (74) =0.5806, p > 0.9999	ns
					Tonic (Sham vs. Res): t (74) = 0.5112, p > 0.9999	ns
					Tonic (Sham vs. Sus): t (74) = 4.497, p = 0.0009	***
					Tonic (Res vs. Sus): t (74) = 5.228, p < 0.0001	****
Figure 7I	FST-immobile time (s)	Sham groups	Two-way ANOVA	Sham groups	Groups: F (2, 74) = 20.10, p < 0.0001	****
		Baseline treatment: 111.5 ± 9.55	with Sidak's post hoc test	Baseline treatment: 8	Light: F (2, 74) = 3.823, p = 0.0263	*
		Phasic treatment: 108.1 ± 13.78		Phasic treatment: 8	Interaction: F (4, 74) = 2.559, p = 0.0455	*
		Tonic treatment: 105.2 ± 13.39		Tonic treatment: 9	Post hoc:		`
		Resilient groups		Resilient groups	Sham (Baseline vs. Phasic): t (74) = 0.157, p > 0.9999	ns
		Baseline treatment: 115.4 ± 10.91	`	Baseline treatment: 10	Sham (Baseline vs. Tonic): t (74) = 0.3004, p > 0.9999	ns
		Phasic treatment: 106.6 ± 11.42		Phasic treatment: 12	Sham (Phasic vs. Tonic): t (74) = 0.1389, p > 0.9999	ns
		Tonic treatment: 114.4 ± 10.82		Tonic treatment: 11	Res (Baseline vs. Phasic): t (74) = 0.4788, p > 0.9999	ns
		Susceptible groups		Susceptible groups	Res (Baseline vs. Tonic): t (74) = 0.05515, p > 0.9999	ns
		Baseline treatment: 205.5 ± 19.85		Baseline treatment: 8	Res (Phasic vs. Tonic): t (74) = 0.4334, p > 0.9999	ns
		Phasic treatment: 126 ± 18.68		Phasic treatment: 8	Sus (Baseline vs. Phasic): t (74) = 3.697, p = 0.0149	*
		Tonic treatment: 195.7 ± 18.93		Tonic treatment: 9	Sus (Baseline vs. Tonic): t (74) = 0.4706, p > 0.9999	ns
					Sus (Phasic vs. Tonic): t (74) = 3.334, p = 0.0472	*
					Baseline (Sham vs. Res): t (74) = 0.1912, p > 0.9999	ns
					Baseline (Sham vs. Sus): t (74) = 4.371,p = 0.0014	**
					Baseline (Res vs. Sus): t (74) = 4.417, p = 0.0012	**
					Phasic (Sham vs. Res): t (74) = 0.07854, p > 0.9999	ns
					Phasic (Sham vs. Sus): t (74) = 0.8313, p > 0.9999	ns
					Phasic (Res vs. Sus): t (74) =0.9891, p p > 0.9999	ns
					Tonic (Sham vs. Res): t (74) = 0.4729, p > 0.9999	ns
					Tonic (Sham vs. Sus): t (74) = 4.461, p = 0.001	**
					Tonic (Res vs. Sus): t (74) = 4.206, p = 0.0026	**
Figure 8D	TST-immobile time (s)	Sham groups	Two-way ANOVA	Sham groups	Groups: F (2, 69) = 4.452, p = 0.0152	*
		Phasic+Veh treatment: 92.71 ± 12.12	with Sidak's post hoc test	Phasic+Veh treatment: 7	Treatment: F (2, 69) = 21.24, p < 0.0001	****
		Phasic+SCH treatment: 184.1 ± 21.69		Phasic+SCH treatment: 8	Interaction: F (4, 69) = 3.433, p = 0.0128	*
		Phasic+Sul treatment: 97.13 ± 13.81		Phasic+Sul treatment: 8	Post hoc:
		Resilient groups		Resilient groups	Sham (Veh vs. SCH): t (69) = 3.563, p = 0.0239	*
		Phasic+Veh treatment: 100.4 ± 12.68	`	Phasic+Veh treatment: 8	Sham (Veh vs. Sul): t (69) = 0.1719, p > 0.9999	ns
		Phasic+SCH treatment: 188.6 ± 19.72		Phasic+SCH treatment: 10	Sham (SCH vs. Sul): t (69) = 3.510, p = 0.0282	*
		Phasic+Sul treatment: 190.2 ± 12.49		Phasic+Sul treatment: 11	Res (Veh vs. SCH): t (69) = 3.752, p = 0.0130	*
		Susceptible groups		Susceptible groups	Res (Veh vs. Sul): t (69) = 3.898, p = 0.0080	**
		Phasic+Veh treatment: 98.63 ± 14.41		Phasic+Veh treatment: 8	Res (SCH vs. Sul): t (69) = 0.07302, p > 0.9999	ns
		Phasic+SCH treatment: 186.8 ± 19.28		Phasic+SCH treatment: 9	Sus (Veh vs. SCH): t (69) = 3.659, p = 0.0175	*
		Phasic+Sul treatment: 204.1 ± 19.31		Phasic+Sul treatment: 9	Sus (Veh vs. Sul): t (69) = 4.379, p = 0.0015	**
					Sus (SCH vs. Sul): t (69) = 0.7417, p > 0.9999	ns
					Veh (Sham vs. Res): t (69) = 0.2986, p > 0.9999	ns
					Veh (Sham vs. Sus): t (69) = 0.2304,p > 0.9999	ns
					Veh (Res vs. Sus): t (69) = 0.0706, p > 0.9999	ns
					SCH (Sham vs. Res): t (69) = 0.1903, p > 0.9999	ns
					SCH (Sham vs. Sus): t (69) = 0.1101, p > 0.9999	ns
					SCH (Res vs. Sus): t (69) = 0.07999, p > 0.9999	ns
					Sul (Sham vs. Res): t (69) = 4.039, p = 0.0049	**
					Sul (Sham vs. Sus): t (69) = 4.441, p = 0.0012	**
					Sul (Res vs. Sus): t (69) = 0.6251, p > 0.9999	ns
Figure 8E	NSF-latency to feed (s)	Sham groups	Two-way ANOVA	Sham groups	Groups: F (2, 69) = 4.519, p = 0.0143	*
		Phasic+Veh treatment: 107.3 ± 21.42	with Sidak's post hoc test	Phasic+Veh treatment: 7	Treatment: F (2, 69) = 19.99, p < 0.0001	****
		Phasic+SCH treatment: 213.3 ± 21.76		Phasic+SCH treatment: 8	Interaction: F (4, 69) = 3.621, p = 0.0098	**
		Phasic+Sul treatment: 106.3 ± 16.49		Phasic+Sul treatment: 8	Post hoc:
		Resilient groups		Resilient groups	Sham (Veh vs. SCH): t (69) = 3.544, p = 0.0253	*
		Phasic+Veh treatment: 109.6 ± 15.85	`	Phasic+Veh treatment: 8	Sham (Veh vs. Sul): t (69) = 0.03464, p > 0.9999	ns
		Phasic+SCH treatment: 211.7 ± 20.22		Phasic+SCH treatment: 10	Sham (SCH vs. Sul): t (69) = 3.704, p = 0.0151	*
		Phasic+Sul treatment: 222.8 ± 20.26		Phasic+Sul treatment: 11	Res (Veh vs. SCH): t (69) = 3.725, p = 0.0141	*
		Susceptible groups		Susceptible groups	Res (Veh vs. Sul): t (69) = 4.217, p = 0.0027	**
		Phasic+Veh treatment: 121.3 ± 11.6		Phasic+Veh treatment: 8	Res (SCH vs. Sul): t (69) = 0.4405, p > 0.9999	ns
		Phasic+SCH treatment: 218.4 ± 22.76		Phasic+SCH treatment: 9	Sus (Veh vs. SCH): t (69) = 3.462, p = 0.0327	*
		Phasic+Sul treatment: 227 ± 19.86		Phasic+Sul treatment: 9	Sus (Veh vs. Sul): t (69) = 3.767, p = 0.0123	*
					Sus (SCH vs. Sul): t (69) = 0.3142, p > 0.9999	ns
					Veh (Sham vs. Res): t (69) = 0.07824, p > 0.9999	ns
					Veh (Sham vs. Sus): t (69) = 0.467,p > 0.9999	ns
					Veh (Res vs. Sus): t (69) = 0.4025, p > 0.9999	ns
					SCH (Sham vs. Res): t (69) = 0.05656, p > 0.9999	ns
					SCH (Sham vs. Sus): t (69) = 0.185, p > 0.9999	ns
					SCH (Res vs. Sus): t (69) = 0.2541, p > 0.9999	ns
					Sul (Sham vs. Res): t (69) = 4.342, p = 0.0017	**
					Sul (Sham vs. Sus): t (69) = 4.302, p = 0.002	**
					Sul (Res vs. Sus): t (69) = 0.1611, p > 0.9999	ns
Figure 9J	Normalized D1R	Sham group: 1 ± 0.07	One-way ANOVA	Sham group: 4 mice	F (2, 8) = 0.2826, p = 0.7610	ns
		Resilient group: 1.06 ± 0.06	with Tukey's post hoc test	Resilient group: 4 mice	Post hoc:
		Susceptible group: 1.01 ± 0.02		Susceptible group: 3 mice	Sham vs. Res: t (8) = 1.021, p = 0.7580	ns
					Sham vs. Sus: t (8) = 0.2090, p = 0.9881	ns
					Res vs. Sus: t (8) = 0.7361, p = 0.8637	ns
Figure 9K	Normalized D2R	Sham group: 1 ± 0.11	One-way ANOVA	Sham group: 4 mice	F (2, 8) = 10.58, p = 0.0057	**
		Resilient group: 1.57 ± 0.11	with Tukey's post hoc test	Resilient group: 4 mice	Post hoc:
		Susceptible group: 1.92 ± 0.22		Susceptible group: 3 mice	Sham vs. Res: t (8) = 3.007, p = 0.0335	*
					Sham vs. Sus: t (8) = 4.478, p = 0.0062	**
					Res vs. Sus: t (8) = 1.694, p = 0.1286	ns
Figure 9L	Protein level of D1R and D2R	D1R group: 1.00 ± 0.07	Unpaired t-test	D1R group: 4 mice	D1R vs. D2R
		D2R group: 0.71 ± 0.08		D2R group: 4 mice	t (6) = 2.651, p = 0.0380	*

## Sheet: Supplemental Figures 3-8
Figure	Measure	Mean ± SEM	Statistical test	n	P value	Significance
Supplementary Figure 3A	Withdrawal threshold (g)	Sham group:	Two-way repeated measures ANOVA	Sham group: 10 mice	Groups: F (1, 32) = 0.1362, p = 0.7145	ns
		-6 d: 1 ± 0.08; -4 d: 1.04 ± 0.07;	with Sidak's post hoc test	Cuff group: 24 mice	Time: F (7.037, 225.2) = 0.6680, p = 0.6999	ns
		-2 d: 1.04 ± 0.09; 1 d: 1.04 ± 0.07;			Interaction: F (14, 448) = 0.9224, p = 0.5344	ns
		3 d: 0.96± 0.07; 7 d: 1.04 ± 0.09			Post hoc: Sham vs. Cuff
		14 d: 1.08 ± 0.08; 21 d: 1 ± 0.1;			-6d, t (15.06) = 0.3441, p > 0.9999	ns
		28 d: 1.04 ± 0.09; 35 d:1 ± 0.08;			-4d, t (16.43) = 0.6691, p > 0.9999	ns
		42 d: 0.96 ± 0.07; 49 d: 1.04 ± 0.09;			-2d, t (12.75) = 0.3913, p > 0.9999	ns
		56 d: 1 ± 0.1; 63 d; 0.96 ± 0.09;			1d, t (23.89) = 2.292, p = 0.3764	ns
		70 d: 1.08 ± 0.10			3d, t (15.41) = 0.4817, p > 0.9999	ns
		Cuff group:			7d, t (13.93) = 0.06362, p >0.9999	ns
		-6 d: 0.97 ± 0.05; -4 d: 0.98 ± 0.04;			14d, t (14.98) = 1.0540, p = 0.9961	ns
		-2 d: 1 ± 0.04; 1 d: 0.82 ± 0.07;			21d, t (13.10) = 0, p >0.9999	ns
		3 d: 1 ± 0.04; 7 d: 1.03 ± 0.05;			28d, t (15.22) = 0.0620, p >0.9999	ns
		14 d: 0.98 ±0.04; 21 d: 1 ± 0.05;			35d, t (15.68) = 0.5100, p >0.9999	ns
		28 d: 1.03 ± 0.05; 35 d: 1.05 ± 0.05;			42d, t (20.47) = 0.2556, p >0.9999	ns
		42 d: 0.98 ± 0.06; 49 d: 0.97 ± 0.05;			49d, t (15.22) = 0.6820, p >0.9999	ns
		56 d: 1.03 ± 0.06; 63 d: 1.05 ± 0.06;			56d, t (15.11) = 0.2808, p >0.9999	ns
		70 d: 1.03 ± 0.05			63d, t (16.98) = 0.8092, p = 0.9998	ns
					70d, t (14.43) = 0.4124, p >0.9999	ns
Supplementary Figure 3B	Withdrawal threshold (g)	Sham group: 1 ± 0.1	Kruskal-Wallis test	Sham group: 10 mice	Kruskal-Wallis test = 0.2797, p = 0.8695	ns
		Resilient group: 1.06 ± 0.07	with Dunn's post hoc test	Resilient group: 14 mice	Post hoc:
		Susceptible group: 1 ± 0.1		Susceptible group: 10 mice	Sham vs. Res: p > 0.9999	ns
					Sham vs. Sus: p > 0.9999	ns
					Res vs. Sus: p > 0.9999	ns
Supplementary Figure 3C	OFT-total distance (cm)	Sham group: 6320 ± 326.2	One-way ANOVA	Sham group: 10 mice	F (2, 31) = 1.457, p = 0.2483	ns
		Res group: 5389 ± 414.8	with Tukey's post hoc test	Resilient group: 14 mice	Post hoc:
		Sus group: 5834 ± 381.7		Susceptible group: 10 mice	Sham vs. Res: t (31) = 2.409, p = 0.2200	ns
					Sham vs. Sus: t (31) = 1.164, p = 0.6917	ns
					Res vs. Sus: t (31) = 1.152, p = 0.6971	ns
Supplementary Figure 3D	OFT-central distance	Sham group: 10.34 ± 0.66	One-way ANOVA	Sham group: 10 mice	F (2, 31) = 0.2452, p = 0.7841	ns
		Res group: 9.37 ± 1.05	with Tukey's post hoc test	Resilient group: 14 mice	Post hoc:
		Sus group: 9.69 ± 1.13		Susceptible group: 10 mice	Sham vs. Res: t (31) = 0.9861, p = 0.7668	ns
					Sham vs. Sus: t (31) = 0.6085, p = 0.9033	ns
					Res vs. Sus: t (31) = 0.3289, p = 0.9707	ns
	OFT-central time (s)	Sham group: 37.58 ± 3.69	One-way ANOVA	Sham group: 10 mice	F (2, 31) = 1.551, p = 0.2281	ns
		Resilient group: 27 ± 4.23	with Tukey's post hoc test	Resilient group: 14 mice	Post hoc:
		Susceptible group: 31.42 ± 4.77		Susceptible group: 10 mice	Sham vs. Res: t (31) = 2.490, p = 0.1994	ns
					Sham vs. Sus: t (31) = 1.342, p = 0.6138	ns
					Res vs. Sus: t (31) = 1.040, p = 0.7444	ns
Supplementary Figure 3E	EPM-open arm entries	Sham group: 41.99 ± 3.70	One-way ANOVA	Sham group: 10 mice	F (2, 31) = 0.3090, p = 0.7364	ns
		Res group: 38.65 ± 2.48	with Tukey's post hoc test	Resilient group: 14 mice	Post hoc:
		Sus group: 40.18 ± 3.17		Susceptible group: 10 mice	Sham vs. Res: t (31) = 1.111, p = 0.7146	ns
					Sham vs. Sus: t (31) = 0.5585, p = 0.9179	ns
					Res vs. Sus: t (31) = 0.5076, p = 0.9316	ns
	EPM-open arm time (s)	Sham group: 53.8 ± 7.75	One-way ANOVA	Sham group: 10 mice	F (2, 31) = 0.1702, p = 0.8443	ns
		Resilient group: 50.13 ± 7.78	with Tukey's post hoc test	Resilient group: 14 mice	Post hoc:
		Susceptible group: 46.74 ± 8.38		Susceptible group: 10 mice	Sham vs. Res: t (31) = 0.4631, p = 0.9427	ns
					Sham vs. Sus: t (31) = 0.8247, p = 0.8301	ns
					Res vs. Sus: t (31) = 0.4227, p = 0.9509	ns
Supplementary Figure 4D	No. of FOS+ neurons in mVTA	Sham group: 30.47 ± 4.42	Kruskal-Wallis test	Sham: 3 mice; 15 brain slices	Kruskal-Wallis test = 19.24, p < 0.0001	****
		Resilient group: 35.13 ± 2.87	with Dunn's post hoc test	Resilient: 3 mice; 15 brain slices	Post hoc:
		Susceptible group: 13.87 ± 1.97		Susceptible: 3 mice; 15 brain slices	Sham vs. Res: p = 0.6788	ns
					Sham vs. Sus: p = 0.0070	**
					Res vs. Sus: p < 0.0001	****
	No. of TH+ neurons in mVTA	Sham group: 126.7 ± 12.14	One-way ANOVA	Sham: 3 mice; 15 brain slices	F (2, 42) = 5.711, p = 0.0064	**
		Resilient group: 135.5 ± 8.57	with Tukey's post hoc test	Resilient: 3 mice; 15 brain slices	Post hoc:
		Susceptible group: 92.07 ± 7.48		Susceptible: 3 mice; 15 brain slices	Sham vs. Res: t (42) = 0.9092, p = 0.7974	ns
					Sham vs. Sus: t (42) = 3.609, p = 0.0376	*
					Res vs. Sus: t (42) = 4.518, p = 0.0073	**
Supplementary Figure 4E	No. of FOS+ neurons in lVTA	Sham group: 7 ± 1.18	Kruskal-Wallis test	Sham: 3 mice; 15 brain slices	Kruskal-Wallis test = 5.913, p = 0.0520	ns
		Resilient group: 9 ± 1.06	with Dunn's post hoc test	Resilient: 3 mice; 15 brain slices	Post hoc:
		Susceptible group: 5.33 ± 1.03		Susceptible: 3 mice; 15 brain slices	Sham vs. Res: p = 0.5615	ns
					Sham vs. Sus: p = 0.8014	ns
					Res vs. Sus: p = 0.0455	*
	No. of TH+ neurons in lVTA	Sham group: 88.33 ± 10.25	One-way ANOVA	Sham: 3 mice; 15 brain slices	F (2, 42) = 2.186, p = 0.1250	ns
		Resilient group: 94.27 ± 10.07	with Tukey's post hoc test	Resilient: 3 mice; 15 brain slices	Post hoc:
		Susceptible group: 68.07 ± 7.25		Susceptible: 3 mice; 15 brain slices	Sham vs. Res: t (42) = 0.6385, p = 0.8940	ns
					Sham vs. Sus: t (42) = 2.181, p = 0.2820	ns
					Res vs. Sus: t (42) = 2.819, p = 0.1263	ns
Supplementary Figure 5A	TST-NSF correlation		Pearson correlation test	Cuff group: 18 mice	Pearson r = 0.4693
mCherry-CNO mice					p (two-tail) = 0.0494	*
	TST-immobile time (s)	Sham group: 95.71 ± 15.29	One-way ANOVA	Sham group: 7 mice	F (2, 22) = 11.76, p = 0.0003	***
		Res group: 116.6 ± 13.38	with Tukey's post hoc test	Resilient group: 10 mice	Post hoc:
		Sus group: 199.8 ± 18.23		Susceptible group: 8 mice	Sham vs. Res: t (22) = 1.332, p = 0.6202	ns
					Sham vs. Sus: t (22) = 6.319, p = 0.0005	***
					Res vs. Sus: t (22) = 5.510, p = 0.0022	**
	NSF-latency to feed (s)	Sham group: 98.71 ± 11.22	One-way ANOVA	Sham group: 7 mice	F (2, 22) = 23.60, p < 0.0001	****
		Resilient group: 110.4 ± 8.47	with Tukey's post hoc test	Resilient group: 10 mice	Post hoc:
		Susceptible group: 221.1 ± 19.98		Susceptible group: 8 mice	Sham vs. Res: t (22) = 0.8517, p = 0.8204	ns
					Sham vs. Sus: t (22) = 8.495, p < 0.0001	****
					Res vs. Sus: t (22) = 8.384, p < 0.0001	****
Supplementary Figure 5B	TST-NSF correlation		Pearson correlation test	Cuff group: 18 mice	Pearson r = 0.4871
hM3Dq-Saline mice					p (two-tail) = 0.0404	*
	TST-immobile time (s)	Sham group: 113.6 ± 7.76	One-way ANOVA	Sham group: 9 mice	F (2, 24) = 9.034, p = 0.0012	**
		Res group: 130 ± 12.69	with Tukey's post hoc test	Resilient group: 11 mice	Post hoc:
		Sus group: 197.7 ± 21.05		Susceptible group: 7 mice	Sham vs. Res: t (24) = 1.257, p = 0.6522	ns
					Sham vs. Sus: t (24) = 5.739, p = 0.0013	**
					Res vs. Sus: t (24) = 4.813, p = 0.0064	**
	NSF-latency to feed (s)	Sham group: 104.7 ± 11.16	One-way ANOVA	Sham group: 9 mice	F (2, 24) = 22.36, p < 0.0001	****
		Resilient group: 119.3 ± 10.8	with Tukey's post hoc test	Resilient group: 11 mice	Post hoc:
		Susceptible group: 239.7 ± 23.74		Susceptible group: 7 mice	Sham vs. Res: t (24) = 1.056, p = 0.7385	ns
					Sham vs. Sus: t (24) = 8.707, p < 0.0001	****
					Res vs. Sus: t (24) = 8.094, p < 0.0001	****
Supplementary Figure 5C	TST-NSF correlation		Pearson correlation test	Cuff group: 19 mice	Pearson r = 0.4562
hM3Dq-CNO mice					p (two-tail) = 0.0496	*
	TST-immobile time (s)	Sham group: 106.3 ± 16.69	One-way ANOVA	Sham group: 8 mice	F (2, 24) = 12.15, p = 0.0002	***
		Res group: 128.1 ± 13.11	with Tukey's post hoc test	Resilient group: 11 mice	Post hoc:
		Sus group: 206.8 ± 13.76		Susceptible group: 8 mice	Sham vs. Res: t (24) = 1.533, p = 0.5328	ns
					Sham vs. Sus: t (24) = 6.556, p = 0.0003	***
					Res vs. Sus: t (24) = 5.522, p = 0.0019	**
	NSF-latency to feed (s)	Sham group: 98.13 ± 16.3	Welch's ANOVA test	Sham group: 8 mice	W (DFn, DFd) = 10.95 (2.000, 11.55), p = 0.0022	**
		Resilient group: 110.9 ± 6.95	with Tamhane's T2	Resilient group: 11 mice	Post hoc:
		Susceptible group: 215.9 ± 21.54		Susceptible group: 8 mice	Sham vs. Res: p = 0.8656	ns
					Sham vs. Sus: p = 0.0023	**
					Res vs. Sus: p = 0.0042	**
Supplementary Figure 5D	Withdrawal threshold (g)	Sham groups	Two-way ANOVA	Sham groups	Groups: F (2, 70) = 0.6957, p = 0.5022	ns
		mCherry-CNO treatment: 0.94 ± 0.10	with Sidak's post hoc test	mCherry-CNO treatment: 7	DREADDs: F (2, 70) = 0.4228, p = 0.6569	ns
		hM3Dq-Saline treatment: 1.04 ± 0.08		hM3Dq-Saline treatment: 9	Interaction: F (4, 70) = 0.3227, p = 0.8619	ns
		hM3Dq-CNO treatment: 0.95 ± 0.09		hM3Dq-CNO treatment: 8	Post hoc:
		Resilient groups		Resilient groups	Sham (mCh-CNO vs. 3Dq-CNO): t (70) = 0.04868, p > 0.9999	ns
		mCherry-CNO treatment: 1 ± 0.10	`	mCherry-CNO treatment: 10	Sham (3Dq-Sal vs. 3Dq-CNO): t (70) = 0.6856, p > 0.9999	ns
		hM3Dq-Saline treatment: 1 ± 0.09		hM3Dq-Saline treatment: 11	Res (mCh-CNO vs. 3Dq-CNO): t (70) = 0.8807, p > 0.9999	ns
		hM3Dq-CNO treatment: 1.11 ± 0.08		hM3Dq-CNO treatment: 11	Res (3Dq-Sal vs. 3Dq-CNO): t (70) = 0.9025, p > 0.9999	ns
		Susceptible groups		Susceptible groups	Sus (mCh-CNO vs. 3Dq-CNO): t (70) = 0.7055, p > 0.9999	ns
		mCherry-CNO treatment: 0.9 ± 0.10		mCherry-CNO treatment: 8	Sus (3Dq-Sal vs. 3Dq-CNO): t (70) = 0.3895, p > 0.9999	ns
		hM3Dq-Saline treatment: 0.94 ± 0.10		hM3Dq-Saline treatment: 7	mCh-CNO (Sham vs. Res): t (70) = 0.409, p > 0.9999	ns
		hM3Dq-CNO treatment: 1 ± 0.11		hM3Dq-CNO treatment: 8	mCh-CNO (Sham vs. Sus): t (70) = 0.2921, p > 0.9999	ns
					mCh-CNO (Res vs. Sus): t (70) = 0.7437, p > 0.9999	ns
					3Dq-Sal (Sham vs. Res): t (70) = 0.3488, p > 0.9999	ns
					3Dq-Sal (Sham vs. Sus): t (70) = 0.7111, p > 0.9999	ns
					3Dq-Sal (Res vs. Sus): t (70) = 0.4169, p > 0.9999	ns
					3Dq-CNO (Sham vs. Res): t (70) = 1.208, p > 0.9999	ns
					3Dq-CNO (Sham vs. Sus): t (70) = 0.3527, p > 0.9999	ns
					3Dq-CNO (Res vs. Sus): t (70) = 0.8282, p > 0.9999	ns
Supplementary Figure 5E	OFT-total distance (cm)	Sham groups	Two-way ANOVA	Sham groups	Groups: F (2, 70) = 0.2882, p = 0.7505	ns
		mCherry-CNO treatment: 6376 ± 679.3	with Sidak's post hoc test	mCherry-CNO treatment: 7	DREADDs: F (2, 70) = 0.4770, p = 0.6227	ns
		hM3Dq-Saline treatment: 6295 ± 278.5		hM3Dq-Saline treatment: 9	Interaction: F (4, 70) = 0.6819, p = 0.6068	ns
		hM3Dq-CNO treatment: 5841 ± 371.9		hM3Dq-CNO treatment: 8	Post hoc:
		Resilient groups		Resilient groups	Sham (mCh-CNO vs. 3Dq-CNO): t (70) = 0.8251, p > 0.9999	ns
		mCherry-CNO treatment: 5901 ± 227	`	mCherry-CNO treatment: 10	Sham (3Dq-Sal vs. 3Dq-CNO): t (70) = 0.7466, p > 0.9999	ns
		hM3Dq-Saline treatment: 6608 ± 390.6		hM3Dq-Saline treatment: 11	Res (mCh-CNO vs. 3Dq-CNO): t (70) = 1.436, p = 0.9977	ns
		hM3Dq-CNO treatment: 6687 ± 411.6		hM3Dq-CNO treatment: 11	Res (3Dq-Sal vs. 3Dq-CNO): t (70) = 0.1471, p > 0.9999	ns
		Susceptible groups		Susceptible groups	Sus (mCh-CNO vs. 3Dq-CNO): t (70) = 0.2307, p > 0.9999	ns
		mCherry-CNO treatment: 6357 ± 564.4		mCherry-CNO treatment: 8	Sus (3Dq-Sal vs. 3Dq-CNO): t (70) = 0.6973, p > 0.9999	ns
		hM3Dq-Saline treatment: 6665 ± 367.4		hM3Dq-Saline treatment: 7	mCh-CNO (Sham vs. Res): t (70) = 0.7692, p > 0.9999	ns
		hM3Dq-CNO treatment: 6213 ± 492		hM3Dq-CNO treatment: 8	mCh-CNO (Sham vs. Sus): t (70) = 0.02882, p > 0.9999	ns
					mCh-CNO (Res vs. Sus): t (70) = 0.7677, p > 0.9999	ns
					3Dq-Sal (Sham vs. Res): t (70) = 0.5557, p > 0.9999	ns
					3Dq-Sal (Sham vs. Sus): t (70) = 0.5851, p > 0.9999	ns
					3Dq-Sal (Res vs. Sus): t (70) = 0.09332, p > 0.9999	ns
					3Dq-CNO (Sham vs. Res): t (70) = 1.453, p = 0.9972	ns
					3Dq-CNO (Sham vs. Sus): t (70) = 0.5935, p > 0.9999	ns
					3Dq-CNO (Res vs. Sus): t (70) = 0.8146, p > 0.9999	ns
Supplementary Figure 5F	OFT-central distance	Sham groups	Two-way ANOVA	Sham groups	Groups: F (2, 70) = 0.1820, p = 0.8340	ns
		mCherry-CNO treatment: 11.59 ± 0.95	with Sidak's post hoc test	mCherry-CNO treatment: 7	DREADDs: F (2, 70) = 0.1508, p = 0.8603	ns
		hM3Dq-Saline treatment: 12.76 ± 1.51		hM3Dq-Saline treatment: 9	Interaction: F (4, 70) = 0.3091, p = 0.8710	ns
		hM3Dq-CNO treatment: 12.65 ± 0.84		hM3Dq-CNO treatment: 8	Post hoc:
		Resilient groups		Resilient groups	Sham (mCh-CNO vs. 3Dq-CNO): t (70) = 0.5558, p > 0.9999	ns
		mCherry-CNO treatment: 12.82 ± 0.76	`	mCherry-CNO treatment: 10	Sham (3Dq-Sal vs. 3Dq-CNO): t (70) = 0.05852, p > 0.9999	ns
		hM3Dq-Saline treatment: 12.54 ± 1.45		hM3Dq-Saline treatment: 11	Res (mCh-CNO vs. 3Dq-CNO): t (70) = 0.3697, p > 0.9999	ns
		hM3Dq-CNO treatment: 13.42 ± 1.26		hM3Dq-CNO treatment: 11	Res (3Dq-Sal vs. 3Dq-CNO): t (70) = 0.5552, p > 0.9999	ns
		Susceptible groups		Susceptible groups	Sus (mCh-CNO vs. 3Dq-CNO): t (70) = 0.3954, p > 0.9999	ns
		mCherry-CNO treatment: 12.54 ± 1.39		mCherry-CNO treatment: 8	Sus (3Dq-Sal vs. 3Dq-CNO): t (70) = 0.812, p > 0.9999	ns
		hM3Dq-Saline treatment: 13.37 ± 1.30		hM3Dq-Saline treatment: 7	mCh-CNO (Sham vs. Res): t (70) = 0.6163, p > 0.9999	ns
		hM3Dq-CNO treatment: 11.81 ± 1.16		hM3Dq-CNO treatment: 8	mCh-CNO (Sham vs. Sus): t (70) = 0.4992, p > 0.9999	ns
					mCh-CNO (Res vs. Sus): t (70) = 0.1579, p > 0.9999	ns
					3Dq-Sal (Sham vs. Res): t (70) = 0.129, p > 0.9999	ns
					3Dq-Sal (Sham vs. Sus): t (70) = 0.3271, p > 0.9999	ns
					3Dq-Sal (Res vs. Sus): t (70) = 0.4609, p > 0.9999	ns
					3Dq-CNO (Sham vs. Res): t (70) = 0.4459, p > 0.999	ns
					3Dq-CNO (Sham vs. Sus): t (70) = 0.4539, p > 0.9999	ns
					3Dq-CNO (Res vs. Sus): t (70) = 0.9344, p > 0.9999	ns
Supplementary Figure 5G	OFT-central time (s)	Sham groups	Two-way ANOVA	Sham groups	Groups: F (2, 70) = 0.08564, p = 0.9180	ns
		mCherry-CNO treatment: 58.29 ± 9.03	with Sidak's post hoc test	mCherry-CNO treatment: 7	DREADDs: F (2, 70) = 0.5257, p = 0.5935	ns
		hM3Dq-Saline treatment: 67.29 ± 8.23		hM3Dq-Saline treatment: 9	Interaction: F (4, 70) = 0.4303, p = 0.7863	ns
		hM3Dq-CNO treatment: 71.98 ± 9.02		hM3Dq-CNO treatment: 8	Post hoc:
		Resilient groups		Resilient groups	Sham (mCh-CNO vs. 3Dq-CNO): t (70) = 1.2, p > 0.9999	ns
		mCherry-CNO treatment: 66.38 ± 5.19	`	mCherry-CNO treatment: 10	Sham (3Dq-Sal vs. 3Dq-CNO): t (70) = 0.4377, p > 0.9999	ns
		hM3Dq-Saline treatment: 64.5 ± 8.18		hM3Dq-Saline treatment: 11	Res (mCh-CNO vs. 3Dq-CNO): t (70) = 0.4663, p > 0.9999	ns
		hM3Dq-CNO treatment: 61.89 ± 5.75		hM3Dq-CNO treatment: 11	Res (3Dq-Sal vs. 3Dq-CNO): t (70) = 0.2777, p > 0.9999	ns
		Susceptible groups		Susceptible groups	Sus (mCh-CNO vs. 3Dq-CNO): t (70) = 0.7443, p > 0.9999	ns
		mCherry-CNO treatment: 61.1 ± 7.87		mCherry-CNO treatment: 8	Sus (3Dq-Sal vs. 3Dq-CNO): t (70) = 0.02631, p > 0.9999	ns
		hM3Dq-Saline treatment: 69.6 ± 6.02		hM3Dq-Saline treatment: 7	mCh-CNO (Sham vs. Res): t (70) = 0.7454, p > 0.9999	ns
		hM3Dq-CNO treatment: 69.3 ± 6.99		hM3Dq-CNO treatment: 8	mCh-CNO (Sham vs. Sus): t (70) = 0.2468, p > 0.9999	ns
					mCh-CNO (Res vs. Sus): t (70) = 0.5052, p > 0.9999	ns
					3Dq-Sal (Sham vs. Res): t (70) = 0.2816, p > 0.9999	ns
					3Dq-Sal (Sham vs. Sus): t (70) = 0.2081, p > 0.9999	ns
					3Dq-Sal (Res vs. Sus): t (70) = 0.4787, p > 0.9999	ns
					3Dq-CNO (Sham vs. Res): t (70) = 0.9849, p > 0.999	ns
					3Dq-CNO (Sham vs. Sus): t (70) = 0.2428, p > 0.9999	ns
					3Dq-CNO (Res vs. Sus): t (70) = 0.7236, p > 0.9999	ns
Supplementary Figure 6A	OFT-central distance	Test 1	Two-way repeated measures ANOVA	EGFP treatment: 8	Time: F (1, 15) = 0.2172, p = 0.6479	ns
		EGFP treatment: 10.38 ± 1.31	with Sidak's post hoc test	Casp3 treatment: 9	Casp3: F (1, 15) = 0.5153, p = 0.4839	ns
		Casp3 treatment: 9.91 ± 1.24			Interaction: F (1,15) = 1.803, p = 0.1993	ns
		Test 2			Post hoc:
		EGFP treatment: 8.64 ± 0.94			EGFP vs. Casp3
		Casp3 treatment: 10.76 ± 0.67	`		Test 1: t (30) = 0.3118, p = 0.9411	ns
					Test 2: t (30) = 1.412, p = 0.3080	ns
					Test 1 vs. Test 2
					EGFP: t (15) = 1.243, p = 0.4117	ns
					Casp3: t (15) = 0.639, p = 0.7814	ns
Supplementary Figure 6B	OFT-central time (s)	Test 1	Two-way repeated measures ANOVA	EGFP treatment: 8	Time: F (1, 15) = 0.002048, p = 0.9645	ns
		EGFP treatment: 41.08 ± 5.97	with Sidak's post hoc test	Casp3 treatment: 9	Casp3: F (1, 15) = 0.03368, p = 0.8568	ns
		Casp3 treatment: 37.68 ± 5.12			Interaction: F (1,15) = 1.023, p = 0.3278	ns
		Test 2			Post hoc:
		EGFP treatment: 36.28 ± 6.55			EGFP vs. Casp3
		Casp3 treatment: 42.07 ± 4.92	`		Test 1: t (30) = 0.4274, p = 0.8925	ns
					Test 2: t (30) = 0.7286, p = 0.7211	ns
					Test 1 vs. Test 2
					EGFP: t (15) = 0.7262, p = 0.7285	ns
					Casp3: t (15) = 0.7042, p = 0.7420	ns
Supplementary Figure 7A	TST-NSF correlation		Pearson correlation test	Cuff group: 18 mice	Pearson r = 0.4746
Baseline mice					p (two-tail) = 0.0466	*
	TST-immobile time (s)	Sham group: 107.8 ± 16.5	One-way ANOVA	Sham group: 8 mice	F (2, 23) = 7.971, p = 0.0023	**
		Res group: 124.9 ± 13.12	with Tukey's post hoc test	Resilient group: 10 mice	Post hoc:
		Sus group: 195.4 ± 18.84		Susceptible group: 8 mice	Sham vs. Res: t (23) = 1.090, p = 0.7224	ns
					Sham vs. Sus: t (23) = 5.283, p = 0.0030	**
					Res vs. Sus: t (23) = 4.479, p = 0.0115	*
	NSF-latency to feed (s)	Sham group: 113 ± 16.99	One-way ANOVA	Sham group: 8 mice	F (2, 23) = 17.85, p < 0.0001	****
		Resilient group: 120.8 ± 8.65	with Tukey's post hoc test	Resilient group: 10 mice	Post hoc:
		Susceptible group: 226.6 ± 18.85		Susceptible group: 8 mice	Sham vs. Res: t (23) = 0.5391, p = 0.9233	ns
					Sham vs. Sus: t (23) = 7.451, p < 0.0001	****
					Res vs. Sus: t (23) = 7.315, p < 0.0001	****
Supplementary Figure 7B	TST-NSF correlation		Pearson correlation test	Cuff group: 20 mice	Pearson r = 0.5170
Phasic mice					p (two-tail) = 0.0196	*
	TST-immobile time (s)	Sham group: 99.5 ± 13.77	One-way ANOVA	Sham group: 8 mice	F (2, 25) = 31.13, p < 0.0001	****
		Res group: 106.4 ± 7.94	with Tukey's post hoc test	Resilient group: 12 mice	Post hoc:
		Sus group: 209.8 ± 11.16		Susceptible group: 8 mice	Sham vs. Res: t (25) = 0.6656, p = 0.8856	ns
					Sham vs. Sus: t (25) = 9.685, p < 0.0001	****
					Res vs. Sus: t (25) = 9.944, p < 0.0001	****
	NSF-latency to feed (s)	Sham group: 108.5 ± 11.85	One-way ANOVA	Sham group: 8 mice	F (2, 25) = 18.34, p < 0.0001	****
		Resilient group: 124 ± 10.17	with Tukey's post hoc test	Resilient group: 12 mice	Post hoc:
		Susceptible group: 226.8 ± 21.33		Susceptible group: 8 mice	Sham vs. Res: t (25) = 1.108, p = 0.7166	ns
					Sham vs. Sus: t (25) = 7.713, p < 0.0001	****
					Res vs. Sus: t (25) = 7.342, p < 0.0001	****
Supplementary Figure 7C	TST-NSF correlation		Pearson correlation test	Cuff group: 20 mice	Pearson r = 0.4460
Tonic mice					p (two-tail) = 0.0487	*
	TST-immobile time (s)	Sham group: 108.8 ± 7.92	Kruskal-Wallis test	Sham group: 9 mice	Kruskal-Wallis test = 14.64, p = 0.0007	***
		Res group: 114.5 ± 8.70	with Dunn's post hoc test	Resilient group: 11 mice	Post hoc:
		Sus group: 179.1 ± 11.07		Susceptible group: 9 mice	Sham vs. Res: p > 0.9999	ns
					Sham vs. Sus: p = 0.0023	**
					Res vs. Sus: p = 0.0027	**
	NSF-latency to feed (s)	Sham group: 111.4 ± 11.96	One-way ANOVA	Sham group: 9 mice	F (2, 26) = 18.15, p < 0.0001	**
		Resilient group: 121.5 ± 7.21	with Tukey's post hoc test	Resilient group: 11 mice	Post hoc:
		Susceptible group: 211.4 ± 18.26		Susceptible group: 9 mice	Sham vs. Res: t (26) = 0.8101, p = 0.8357	ns
					Sham vs. Sus: t (26) = 7.647, p < 0.0001	****
					Res vs. Sus: t (26) = 7.210, p < 0.0001	****
Supplementary Figure 7D	Withdrawal threshold (g)	Sham groups	Two-way ANOVA	Sham groups	Groups: F (2, 74) = 0.3382, p = 0.7141	ns
		Baseline treatment: 1 ± 0.11	with Sidak's post hoc test	Baseline treatment: 8	Light: F (2, 74) = 0.4955, p = 0.6112	ns
		Phasic treatment: 0.95 ± 0.12		Phasic treatment: 8	Interaction: F (4, 74) = 0.1535, p = 0.9606	ns
		Tonic treatment: 0.91 ± 0.09		Tonic treatment: 9	Post hoc:
		Resilient groups		Resilient groups	Sham (Baseline vs. Phasic): t (74) = 0,.3595 p > 0.9999	ns
		Baseline treatment: 0.96 ± 0.07	`	Baseline treatment: 10	Sham (Baseline vs. Tonic): t (74) = 0.6576, p > 0.9999	ns
		Phasic treatment: 1.03 ± 0.08		Phasic treatment: 12	Sham (Phasic vs. Tonic): t (74) = 0.2877, p > 0.9999	ns
		Tonic treatment: 0.96 ± 0.08		Tonic treatment: 11	Res (Baseline vs. Phasic): t (74) = 0.6156, p > 0.9999	ns
		Susceptible groups		Susceptible groups	Res (Baseline vs. Tonic): t (74) = 0.02992, p > 0.9999	ns
		Baseline treatment: 1.05 ± 0.09		Baseline treatment: 8	Res (Phasic vs. Tonic): t (74) = 0.6002, p > 0.9999	ns
		Phasic treatment: 1.05 ± 0.12		Phasic treatment: 8	Sus (Baseline vs. Phasic): t (74) = 0, p > 0.9999	ns
		Tonic treatment: 0.96 ± 0.08		Tonic treatment: 9	Sus (Baseline vs. Tonic): t (74) = 0.6987, p > 0.9999	ns
					Sus (Phasic vs. Tonic): t (74) = 0.6987, p > 0.9999	ns
					Baseline (Sham vs. Res): t (74) = 0.3031, p > 0.9999	ns
					Baseline (Sham vs. Sus): t (74) = 0.3595, p > 0.9999	ns
					Baseline (Res vs. Sus): t (74) = 0.6820, p > 0.9999	ns
					Phasic (Sham vs. Res): t (74) = 0.6563, p > 0.9999	ns
					Phasic (Sham vs. Sus): t (74) = 0.7189, p > 0.9999	ns
					Phasic (Res vs. Sus): t (74) = 0.1313, p > 0.9999	ns
					Tonic (Sham vs. Res): t (74) = 0.4201, p > 0.9999	ns
					Tonic (Sham vs. Sus): t (74) = 0.3389, p > 0.9999	ns
					Tonic (Res vs. Sus): t (74) = 0.06463, p > 0.9999	ns
Supplementary Figure 7E	OFT-total distance (cm)	Sham groups	Two-way ANOVA	Sham groups	Groups: F (2, 74) = 0.3493, p = 0.7063	ns
		Baseline treatment: 5795 ± 831.5	with Sidak's post hoc test	Baseline treatment: 8	Light: F (2, 74) = 1.528, p = 0.2238	ns
		Phasic treatment: 5961 ± 775.9		Phasic treatment: 8	Interaction: F (4, 74) = 0.2983, p = 0.8782	ns
		Tonic treatment: 6598 ± 559.4		Tonic treatment: 9	Post hoc:
		Resilient groups		Resilient groups	Sham (Baseline vs. Phasic): t (74) = 0.1862, p > 0.9999	ns
		Baseline treatment: 6206 ± 634.8	`	Baseline treatment: 10	Sham (Baseline vs. Tonic): t (74) = 0.9286, p > 0.9999	ns
		Phasic treatment: 6658 ± 303.4		Phasic treatment: 12	Sham (Phasic vs. Tonic): t (74) = 0.737, p > 0.9999	ns
		Tonic treatment: 6603 ± 555.1		Tonic treatment: 11	Res (Baseline vs. Phasic): t (74) = 0.5932, p > 0.9999	ns
		Susceptible groups		Susceptible groups	Res (Baseline vs. Tonic): t (74) = 0.51, p > 0.9999	ns
		Baseline treatment: 5616 ± 816.1		Baseline treatment: 8	Res (Phasic vs. Tonic): t (74) = 0.07461, p > 0.9999	ns
		Phasic treatment: 6893 ± 559.4		Phasic treatment: 8	Sus (Baseline vs. Phasic): t (74) = 1.434, p = 0.9977	ns
		Tonic treatment: 6851 ± 331.1		Tonic treatment: 9	Sus (Baseline vs. Tonic): t (74) = 1.427, p = 0.9979	ns
					Sus (Phasic vs. Tonic): t (74) = 0.04866, p > 0.9999	ns
					Baseline (Sham vs. Res): t (74) = 0.4862, p > 0.9999	ns
					Baseline (Sham vs. Sus): t (74) = 0.2013, p > 0.9999	ns
					Baseline (Res vs. Sus): t (74) = 0.6984, p > 0.9999	ns
					Phasic (Sham vs. Res): t (74) = 0.8578, p > 0.9999	ns
					Phasic (Sham vs. Sus): t (74) = 1.047, p > 0.9999	ns
					Phasic (Res vs. Sus): t (74) = 0.289, p > 0.9999	ns
					Tonic (Sham vs. Res): t (74) = 0.00502, p > 0.9999	ns
					Tonic (Sham vs. Sus): t (74) = 0.3005, p > 0.9999	ns
					Tonic (Res vs. Sus): t (74) = 0.3101, p > 0.9999	ns
Supplementary Figure 7F	OFT-central distance	Sham groups	Two-way ANOVA	Sham groups	Groups: F (2, 74) = 0.3933, p = 0.6762	ns
		Baseline treatment: 11.99 ± 1.23	with Sidak's post hoc test	Baseline treatment: 8	Light: F (2, 74) = 1.100, p = 0.3383	ns
		Phasic treatment: 10.87 ± 0.78		Phasic treatment: 8	Interaction: F (4, 74) = 0.4670, p = 0.7598	ns
		Tonic treatment: 9.7 ± 1.08		Tonic treatment: 9	Post hoc:
		Resilient groups		Resilient groups	Sham (Baseline vs. Phasic): t (74) = 0.7449, p > 0.9999	ns
		Baseline treatment: 10.5 ± 1.01	`	Baseline treatment: 10	Sham (Baseline vs. Tonic): t (74) = 1.561, p = 0.991	ns
		Phasic treatment: 10.77 ± 0.65		Phasic treatment: 12	Sham (Phasic vs. Tonic): t (74) = 0.795, p > 0.9999	ns
		Tonic treatment: 9.27 ± 0.96		Tonic treatment: 11	Res (Baseline vs. Phasic): t (74) = 0.209, p > 0.9999	ns
		Susceptible groups		Susceptible groups	Res (Baseline vs. Tonic): t (74) = 0.9394, p > 0.9999	ns
		Baseline treatment: 9.92 ± 1.59		Baseline treatment: 8	Res (Phasic vs. Tonic): t (74) = 1.198, p > 0.9999	ns
		Phasic treatment: 10.6 ± 0.85		Phasic treatment: 8	Sus (Baseline vs. Phasic): t (74) = 0.4539, p > 0.9999	ns
		Tonic treatment: 10.25 ± 0.7		Tonic treatment: 9	Sus (Baseline vs. Tonic): t (74) = 0.2262, p > 0.9999	ns
					Sus (Phasic vs. Tonic): t (74) = 0.2409, p > 0.9999	ns
					Baseline (Sham vs. Res): t (74) = 1.038, p > 0.9999	ns
					Baseline (Sham vs. Sus): t (74) = 1.372, p = 0.999	ns
					Baseline (Res vs. Sus): t (74) = 0.4084, p > 0.9999	ns
					Phasic (Sham vs. Res): t (74) = 0.06675, p > 0.9999	ns
					Phasic (Sham vs. Sus): t (74) = 0.1734, p > 0.9999	ns
					Phasic (Res vs. Sus): t (74) = 0.1232, p > 0.9999	ns
					Tonic (Sham vs. Res): t (74) = 0.3206, p > 0.9999	ns
					Tonic (Sham vs. Sus): t (74) = 0.3871, p > 0.9999	ns
					Tonic (Res vs. Sus): t (74) = 0.7267, p > 0.9999	ns
Supplementary Figure 7G	OFT-central time (s)	Sham groups	Two-way ANOVA	Sham groups	Groups: F (2, 74) = 0.3847, p = 0.6820	ns
		Baseline treatment: 52.73 ± 4.65	with Sidak's post hoc test	Baseline treatment: 8	Light: F (2, 74) = 1.520, p = 0.2254	ns
		Phasic treatment: 39.95 ± 5.09		Phasic treatment: 8	Interaction: F (4, 74) = 0.9244, p = 0.4545	ns
		Tonic treatment: 44.16 ± 5.02		Tonic treatment: 9	Post hoc:
		Resilient groups		Resilient groups	Sham (Baseline vs. Phasic): t (74) = 1.642, p = 0.9814	ns
		Baseline treatment: 42.58 ± 5.96	`	Baseline treatment: 10	Sham (Baseline vs. Tonic): t (74) = 1.133, p > 0.9999	ns
		Phasic treatment: 47.13 ± 4.57		Phasic treatment: 12	Sham (Phasic vs. Tonic): t (74) = 0.5563, p > 0.9999	ns
		Tonic treatment: 36.84 ± 4.50		Tonic treatment: 11	Res (Baseline vs. Phasic): t (74) = 0.6835, p > 0.9999	ns
		Susceptible groups		Susceptible groups	Res (Baseline vs. Tonic): t (74) = 0.8449, p > 0.9999	ns
		Baseline treatment: 46.48 ± 6.2		Baseline treatment: 8	Res (Phasic vs. Tonic): t (74) = 1.585, p = 9887	ns
		Phasic treatment: 48.3 ± 5.53		Phasic treatment: 8	Sus (Baseline vs. Phasic): t (74) = 0.2346, p > 0.9999	ns
		Tonic treatment: 39.42 ± 4.41		Tonic treatment: 9	Sus (Baseline vs. Tonic): t (74) = 0.9328, p > 0.9999	ns
					Sus (Phasic vs. Tonic): t (74) = 1.174, p > 0.9999	ns
					Baseline (Sham vs. Res): t (74) = 1.375, p = 0.9989	ns
					Baseline (Sham vs. Sus): t (74) = 0.8034, p > 0.9999	ns
					Baseline (Res vs. Sus): t (74) = 0.5277, p > 0.9999	ns
					Phasic (Sham vs. Res): t (74) = 1.011, p > 0.9999	ns
					Phasic (Sham vs. Sus): t (74) = 1.073, p > 0.9999	ns
					Phasic (Res vs. Sus): t (74) = 0.1643, p > 0.9999	ns
					Tonic (Sham vs. Res): t (74) = 1.047, p > 0.9999	ns
					Tonic (Sham vs. Sus): t (74) = 0.6453, p > 0.9999	ns
					Tonic (Res vs. Sus): t (74) = 0.3698, p > 0.9999	ns
Supplementary Figure 8A	TST-NSF correlation		Pearson correlation test	Cuff group: 16 mice	Pearson r = 0.5037
Phasic + Veh mice					p (two-tail) = 0.0467	*
	TST-immobile time (s)	Sham group: 104.6 ± 16.01	One-way ANOVA	Sham group: 7 mice	F (2, 20) = 15.15, p < 0.0001	****
		Res group: 114.1 ± 12.4	with Tukey's post hoc test	Resilient group: 8 mice	Post hoc:
		Sus group: 206.6 ± 15.37		Susceptible group: 8 mice	Sham vs. Res: t (20) = 0.6465, p = 0.8918	ns
					Sham vs. Sus: t (20) = 6.906, p = 0.0003	***
					Res vs. Sus: t (20) = 6.479, p = 0.0005	***
	NSF-latency to feed (s)	Sham group: 101 ± 15.56	One-way ANOVA	Sham group: 7 mice	F (2, 20) = 16.59, p < 0.0001	****
		Resilient group: 108.6 ± 16.92	with Tukey's post hoc test	Resilient group: 8 mice	Post hoc:
		Susceptible group: 226 ± 18.87		Susceptible group: 8 mice	Sham vs. Res: t (20) = 0.4338, p = 0.9496	ns
					Sham vs. Sus: t (20) = 7.111, p = 0.0002	***
					Res vs. Sus: t (20) = 6.912, p = 0.0003	***
Supplementary Figure 8B	TST-NSF correlation		Pearson correlation test	Cuff group: 19 mice	Pearson r = 0.5704
Phasic + SCH mice					p (two-tail) = 0.0108	*
	TST-immobile time (s)	Sham group: 100.3 ± 14.42	One-way ANOVA	Sham group: 8 mice	F (2, 24) = 17.00, p < 0.0001	****
		Res group: 109.9 ± 11.98	with Tukey's post hoc test	Resilient group: 10 mice	Post hoc:
		Sus group: 199.1 ± 13.31		Susceptible group: 9 mice	Sham vs. Res: t (24) = 0.7296, p = 0.8643	ns
					Sham vs. Sus: t (24) = 7.297, p < 0.0001	****
					Res vs. Sus: t (24) = 6.964, p = 0.0001	***
	NSF-latency to feed (s)	Sham group: 96.25 ± 16.21	One-way ANOVA	Sham group: 8 mice	F (2, 24) = 19.70, p < 0.0001	****
		Res group: 105.4 ± 11.35	with Tukey's post hoc test	Resilient group: 10 mice	Post hoc:
		Sus group: 218.4 ± 18.27		Susceptible group: 9 mice	Sham vs. Res: t (24) = 0.5957, p = 0.9072	ns
					Sham vs. Sus: t (24) = 7.765, p < 0.0001	****
					Res vs. Sus: t (24) = 7.597, p < 0.0001	****
Supplementary Figure 8C	TST-NSF correlation		Pearson correlation test	Cuff group: 20 mice	Pearson r = 0.5131
Phasic + Sul mice					p (two-tail) = 0.0207	*
	TST-immobile time (s)	Sham group: 109.5 ± 16.69	One-way ANOVA	Sham group: 8 mice	F (2, 25) = 16.13, p < 0.0001	****
		Res group: 128.1 ± 11.84	with Tukey's post hoc test	Resilient group: 11 mice	Post hoc:
		Sus group: 219.6 ± 15.32		Susceptible group: 9 mice	Sham vs. Res: t (25) = 1.292, p = 0.6367	ns
					Sham vs. Sus: t (25) = 7.317, p < 0.0001	****
					Res vs. Sus: t (25) = 6.574, p = 0.0003	***
	NSF-latency to feed (s)	Sham group: 107.6 ± 14.88	One-way ANOVA	Sham group: 8 mice	F (2, 25) = 17.59, p < 0.0001	****
		Res group: 116.3 ± 12.57	with Tukey's post hoc test	Resilient group: 11 mice	Post hoc:
		Sus group: 231 ± 20.85		Susceptible group: 9 mice	Sham vs. Res: t (25) = 0.5326, p = 0.9250	ns
					Sham vs. Sus: t (25) = 7.266, p < 0.0001	****
					Res vs. Sus: t (25) = 7.304, p < 0.0001	****
Supplementary Figure 8D	OFT-total distance (cm)	Sham groups	Two-way ANOVA	Sham groups	Groups: F (2, 69) = 0.2683, p = 0.7655	ns
		Phasic+Veh treatment: 6132 ± 540.9	with Sidak's post hoc test	Phasic+Veh treatment: 7	Treatment: F (2, 69) = 0.4269, p = 0.6542	ns
		Phasic+SCH treatment: 5538 ± 464.4		Phasic+SCH treatment: 8	Interaction: F (4, 69) = 0.6240, p = 0.6470	ns
		Phasic+Sul treatment: 5831 ± 462		Phasic+Sul treatment: 8	Post hoc:
		Resilient groups		Resilient groups	Sham (Veh vs. SCH): t (69) = 0.7353, p > 0.9999	ns
		Phasic+Veh treatment: 6173 ± 641	`	Phasic+Veh treatment: 8	Sham (Veh vs. Sul): t (69) = 0.3722, p > 0.9999	ns
		Phasic+SCH treatment: 6158 ± 577.1		Phasic+SCH treatment: 10	Sham (SCH vs. Sul): t (69) = 0.3759, p > 0.9999	ns
		Phasic+Sul treatment: 5366 ± 377.8		Phasic+Sul treatment: 11	Res (Veh vs. SCH): t (69) = 0.02123, p > 0.9999	ns
		Susceptible groups		Susceptible groups	Res (Veh vs. Sul): t (69) = 1.114, p > 0.9999	ns
		Phasic+Veh treatment: 5736 ± 501.9		Phasic+Veh treatment: 8	Res (SCH vs. Sul): t (69) = 1.162, p > 0.9999	ns
		Phasic+SCH treatment: 5180 ± 517.3		Phasic+SCH treatment: 9	Sus (Veh vs. SCH): t (69) = 0.7338, p > 0.9999	ns
		Phasic+Sul treatment: 5886 ± 640.3		Phasic+Sul treatment: 9	Sus (Veh vs. Sul): t (69) = 0.198, p > 0.9999	ns
					Sus (SCH vs. Sul): t (69) = 0.9605, p > 0.9999	ns
					Veh (Sham vs. Res): t (69) = 0.05145, p > 0.9999	ns
					Veh (Sham vs. Sus): t (69) = 0.4906,p > 0.9999	ns
					Veh (Res vs. Sus): t (69) = 0.5611, p > 0.9999	ns
					SCH (Sham vs. Res): t (69) = 0.8372, p > 0.9999	ns
					SCH (Sham vs. Sus): t (69) = 0.4733, p > 0.9999	ns
					SCH (Res vs. Sus): t (69) = 1.365, p = 0.9991	ns
					Sul (Sham vs. Res): t (69) = 0.6425, p > 0.9999	ns
					Sul (Sham vs. Sus): t (69) = 0.07184, p > 0.9999	ns
					Sul (Res vs. Sus): t (69) = 0.7418, p > 0.9999	ns
Supplementary Figure 8E	OFT-central distance	Sham groups	Two-way ANOVA	Sham groups	Groups: F (2, 69) = 0.2651, p = 0.7679	ns
		Phasic+Veh treatment: 10.83 ± 1.91	with Sidak's post hoc test	Phasic+Veh treatment: 7	Treatment: F (2, 69) = 1.061, p = 0.3517	ns
		Phasic+SCH treatment: 8.33 ± 1.51		Phasic+SCH treatment: 8	Interaction: F (4, 69) = 1.302, p = 0.2779	ns
		Phasic+Sul treatment: 9.94 ± 0.87		Phasic+Sul treatment: 8	Post hoc:
		Resilient groups		Resilient groups	Sham (Veh vs. SCH): t (69) = 1.225, p = 0.9999	ns
		Phasic+Veh treatment: 11.06 ± 0.84	`	Phasic+Veh treatment: 8	Sham (Veh vs. Sul): t (69) = 0.4378, p > 0.9999	ns
		Phasic+SCH treatment: 7.30 ± 1.21		Phasic+SCH treatment: 10	Sham (SCH vs. Sul): t (69) = 0.8153, p > 0.9999	ns
		Phasic+Sul treatment: 8.52 ± 1.04		Phasic+Sul treatment: 11	Res (Veh vs. SCH): t (69) = 2.011, p = 0.8315	ns
		Susceptible groups		Susceptible groups	Res (Veh vs. Sul): t (69) = 1.391, p= 0.9987	ns
		Phasic+Veh treatment: 9.18 ± 1.19		Phasic+Veh treatment: 8	Res (SCH vs. Sul): t (69) = 0.7036, p > 0.9999	ns
		Phasic+SCH treatment: 10.91 ± 1.95		Phasic+SCH treatment: 9	Sus (Veh vs. SCH): t (69) = 0.9046, p > 0.9999	ns
		Phasic+Sul treatment: 8.61 ± 1.21		Phasic+Sul treatment: 9	Sus (Veh vs. Sul): t (69) = 0.2978, p > 0.9999	ns
					Sus (SCH vs. Sul): t (69) = 1.239, p = 0.9999	ns
					Veh (Sham vs. Res): t (69) = 0.1135, p > 0.9999	ns
					Veh (Sham vs. Sus): t (69) = 0.8112,p > 0.9999	ns
					Veh (Res vs. Sus): t (69) = 0.9572, p > 0.9999	ns
					SCH (Sham vs. Res): t (69) = 0.5497, p > 0.9999	ns
					SCH (Sham vs. Sus): t (69) = 1.346, p = 0.9993	ns
					SCH (Res vs. Sus): t (69) = 1.991, p = 0.845	ns
					Sul (Sham vs. Res): t (69) = 0.7769, p > 0.9999	ns
					Sul (Sham vs. Sus): t (69) = 0.6956, p > 0.9999	ns
					Sul (Res vs. Sus): t (69) = 0.05121, p > 0.9999	ns
Supplementary Figure 8F	OFT-central time (s)	Sham groups	Two-way ANOVA	Sham groups	Groups: F (2, 69) = 0.07357, p = 0.9291	ns
		Phasic+Veh treatment: 40.8 ± 5.01	with Sidak's post hoc test	Phasic+Veh treatment: 7	Treatment: F (2, 69) = 0.2958, p = 0.7449	ns
		Phasic+SCH treatment: 34.48 ± 4.25		Phasic+SCH treatment: 8	Interaction: F (4, 69) = 0.3484, p = 0.8443	ns
		Phasic+Sul treatment: 41.83 ± 8.27		Phasic+Sul treatment: 8	Post hoc:
		Resilient groups		Resilient groups	Sham (Veh vs. SCH): t (69) = 0.7453, p > 0.9999	ns
		Phasic+Veh treatment: 42.75 ± 5.18	`	Phasic+Veh treatment: 8	Sham (Veh vs. Sul): t (69) = 0.1208, p > 0.9999	ns
		Phasic+SCH treatment: 40.04 ± 5.96		Phasic+SCH treatment: 10	Sham (SCH vs. Sul): t (69) = 0.8965, p > 0.9999	ns
		Phasic+Sul treatment: 39.6 ± 5.79		Phasic+Sul treatment: 11	Res (Veh vs. SCH): t (69) = 0.3484, p > 0.9999	ns
		Susceptible groups		Susceptible groups	Res (Veh vs. Sul): t (69) = 0.4134, p > 0.9999	ns
		Phasic+Veh treatment: 36.48 ± 3.66		Phasic+Veh treatment: 8	Res (SCH vs. Sul): t (69) = 0.06141, p > 0.9999	ns
		Phasic+SCH treatment: 40 ± 5.30		Phasic+SCH treatment: 9	Sus (Veh vs. SCH): t (69) = 0.4424, p > 0.9999	ns
		Phasic+Sul treatment: 43.36 ± 4.55		Phasic+Sul treatment: 9	Sus (Veh vs. Sul): t (69) = 0.8635, p > 0.9999	ns
					Sus (SCH vs. Sul): t (69) = 0.4341, p > 0.9999	ns
					Veh (Sham vs. Res): t (69) = 0.2298, p > 0.9999	ns
					Veh (Sham vs. Sus): t (69) = 0.5096,p > 0.9999	ns
					Veh (Res vs. Sus): t (69) = 0.7654, p > 0.9999	ns
					SCH (Sham vs. Res): t (69) = 0.7155, p > 0.9999	ns
					SCH (Sham vs. Sus): t (69) = 0.6934, p > 0.9999	ns
					SCH (Res vs. Sus): t (69) = 0.00531, p > 0.9999	ns
					Sul (Sham vs. Res): t (69) = 0.292, p > 0.9999	ns
					Sul (Sham vs. Sus): t (69) = 0.1921, p > 0.9999	ns
					Sul (Res vs. Sus): t (69) = 0.5096, p > 0.9999	ns
